# Supplementary material for: Genetic basis of functional variability in adhesion G protein-coupled receptors
Source: Sci Rep. 2019 Jul 30;9:11036. doi: 10.1038/s41598-019-46265-x (PMC6667449; doi:10.1038/s41598-019-46265-x)
Supplement: Supplementary file 2 — Table S1 [file 41598_2019_46265_MOESM2_ESM.xlsx]

## Sheet: S1
RNA-Seq datasets used
GEO Accession	BioProject	SRA Run	Sample	raw reads	uniquely aligned reads (%)
GSE76133	PRJNA306414	SRR3031482	VAT 1	2 x 279874916	2 x 234365859 (83.74% )
		SRR3031483	VAT 2	2 x 212880151	2 x 171898901 (80.75% )
		SRR3031484	VAT 3	2 x 203909432	2 x 167364909 (82.08% )
GSE92602	PRJNA358100	SRR5121119	Islets 1	2 x 286424104	2 x 160466776 (56.02% )
		SRR5121120	Islets 2	2 x 305194447	2 x 153241260 (50.21% )
		SRR5121121	Islets 3	2 x 324122784	2 x 181275091 (55.93% )
GSE70497	PRJNA288820	SRR2086367	Liver 9	2 x 77625432	2 x 65780256 (84.74% )
		SRR2086368	Liver 10	2 x 90678601	2 x 77465629 (85.43% )
		SRR2086336	Liver 23	2 x 105634804	2 x 91425416 (86.55% )
		SRR2086335	Liver 24	2 x 128286950	2 x 107881180 (84.09% )
