# Supplementary material for: Genetic basis of functional variability in adhesion G protein-coupled receptors
Source: Sci Rep. 2019 Jul 30;9:11036. doi: 10.1038/s41598-019-46265-x (PMC6667449; doi:10.1038/s41598-019-46265-x)
Supplement: Supplementary file 3 — Table S2 [file 41598_2019_46265_MOESM3_ESM.xlsx]

## Sheet: Blatt1
FPKM values
		VAT_1	VAT_2	VAT_3	Mean	SD		liver_9	liver_10	liver_23	liver_24	Mean	SD		islet_1	islet_2	islet_3	Mean	SD
Adgrl1	Lphn1	6.78966	7.15073	6.09685	6.67908	0.535572		1.2642	1.19221	1.54219	1.26864	1.31681	0.154281		9.55148	9.38251	9.04775	9.32725	0.256375
Adgrl2	Lphn2	4.77587	3.98914	5.56185	4.77562	0.786355		8.14997	7.34798	7.02165	7.18878	7.4271	0.499993		0.548183	0.487516	0.482343	0.506014	0.036611
Adgrl3	Lphn3	0.326941	0.197754	0.231216	0.25197	0.0670473		0.0282618	0.0292208	0.0774044	0.0401999	0.0437717	0.0230666		3.6756	3.94177	3.99278	3.87005	0.17032
Adgrl4	ELTD1	35.6442	28.2896	29.212	31.0486	4.00654		6.66664	6.28753	8.88649	7.9207	7.44034	1.19019		11.4411	12.3457	11.2235	11.6701	0.595152
Adgre1	Emr1	24.2775	23.6044	34.9871	27.623	6.38635		25.9664	37.4376	37.7039	51.2254	38.0833	10.3295		3.4573	3.40689	3.99392	3.61937	0.325347
Adgre4	Emr4	1.12722	0.885878	1.3282	1.11377	0.221466		6.41639	10.1437	9.71943	15.0397	10.3298	3.55456		0.0323276	0.0403982	0.0434505	0.0387254	0.005747
Adgre5	Cd97	70.5661	99.7451	90.682	86.9977	14.9343		18.0831	23.2449	21.3147	25.8841	22.1317	3.28525		3.94486	3.72639	3.73718	3.80281	0.123139
Adgra2	Gpr124	8.43831	6.23052	8.7194	7.79607	1.36307		2.17415	2.27205	2.98684	2.50724	2.48507	0.362541		0.758961	0.80613	0.856132	0.807075	0.0485923
Adgra3	Gpr125	8.88431	7.39789	7.16103	7.81441	0.934098		8.7959	8.6158	5.94146	7.32181	7.66874	1.32555		2.78307	2.93463	3.07635	2.93135	0.146667
Adgrc1	Celsr1	1.05236	0.447371	1.43401	0.977915	0.497515		3.28609	2.36732	1.44569	1.69659	2.19892	0.822594		1.30225	1.3433	1.34402	1.32985	0.0239093
Adgrc2	Celsr2	4.51524	5.28184	4.45638	4.75115	0.460531		0.118719	0.134616	0.137135	0.117796	0.127066	0.0102307		1.05319	1.21431	0.908128	1.05854	0.153159
Adgrd1	Gpr133	19.2002	17.2006	16.5153	17.6387	1.39501		0.193966	0.198871	0.349174	0.159788	0.22545	0.0842948		0.122223	0.139827	0.135086	0.132378	0.00910902
Adgrf5	Gpr116	61.3443	44.5279	46.6134	50.8285	9.16639		7.38524	6.33633	8.42368	7.31472	7.36499	0.852822		4.91285	4.97034	4.75362	4.87894	0.112267
Adgrb3	Bai3	0.0466146	0.00573249	0.0244662	0.0256044	0.0204648		0	0.00299433	0	0.000310447	0.000826193	0.00145281		1.60305	1.71441	1.78092	1.69946	0.0898693
Adgrg1	Gpr56	66.1769	68.2235	71.9957	68.7987	2.95172		1.55979	1.52608	1.47736	1.69812	1.56534	0.0947713		20.8762	29.5794	25.8876	25.4478	4.36827
Adgrg2	Gpr64	30.4533	22.6764	26.1571	26.4289	3.8956		0.595064	0.69374	1.2498	0.783168	0.830442	0.289934		0.00895073	0.00855051	0.016721	0.0114074	0.00460605
Adgrg3	Gpr97	4.05455	2.79067	3.81401	3.55308	0.671132		3.90074	4.09108	5.43736	4.11177	4.38524	0.707815		0.631358	0.522205	0.538581	0.564048	0.0588644
Adgrg6	Gpr126	3.37289	3.1221	3.5868	3.3606	0.232592		0.491761	0.437588	0.565384	0.686543	0.545319	0.107736		0.326808	0.295213	0.332477	0.318166	0.0200791
	aGPCR expressed FPKM >1 in at least one tissue
