# Supplementary material for: Genetic basis of functional variability in adhesion G protein-coupled receptors
Source: Sci Rep. 2019 Jul 30;9:11036. doi: 10.1038/s41598-019-46265-x (PMC6667449; doi:10.1038/s41598-019-46265-x)
Supplement: Supplementary file 4 — Table S3 [file 41598_2019_46265_MOESM4_ESM.xlsx]

## Sheet: ADGRA2 GPR124
Exons found						Unique variants displayed
Exon #	chr	start	end	strand		variant	exons	transcripts	relative frequency	sd
1	8	27085505	27086211	+		1	1 11 14 15 16 19 24 28 36 47 50 53 56 61 70 77 84 89 104	ADGRA2_fat_1.2 ADGRA2_fat_2.1 ADGRA2_liver_10.2 ADGRA2_liver_23.1 ADGRA2_liver_24.1 ADGRA2_liver_9.2 ADGRA2_islets_1.2 ADGRA2_islets_2.1 ADGRA2_islets_3.2	0.4624901	0.301306243130898
2	8	27085518	27086211	+		2	1 11 14 15 16 19 24 28 36 47 50 53 56 61 70 77 84 89 96 113	ADGRA2_fat_1.1 ADGRA2_fat_3.1 ADGRA2_liver_10.1 ADGRA2_liver_9.1 ADGRA2_islets_1.1 ADGRA2_islets_3.1	0.2325057	0.248112987050501
3	8	27085524	27086211	+		3	75 84 91 112	ADGRA2_liver_9.5 ADGRA2_islets_2.5	0.0099369	0.0210482383662439
4	8	27085578	27086211	+		4	5 11 14 15 16 19 25 31	ADGRA2_liver_23.5 ADGRA2_liver_24.6	0.0077809	0.0164072413311928
5	8	27085723	27086211	+		5	46 50 54	ADGRA2_islets_3.6	0.0150435	0.047571723980743
6	8	27085774	27086211	+		6	7 11 14 15 16 21	ADGRA2_islets_3.5	0.0073208	0.0231504022945607
7	8	27085898	27086211	+		7	7 11 14 15 16 19 24 28 36 47 50 54	ADGRA2_islets_3.4	0.0102348	0.0323652793962913
8	8	27086058	27086211	+		8	60 71 84 92	ADGRA2_islets_2.4	0.0166798	0.0527461589160765
9	8	27086078	27086211	+		9	9 11 14 15 16 19 25 28 36 47 50 53 56 61 70 77 83	ADGRA2_islets_2.2	0.0131305	0.0415222868168409
10	8	27086339	27086414	+		10	34 41	ADGRA2_islets_1.7	0.0093576	0.0295913294327916
11	8	27098786	27098857	+		11	66 85	ADGRA2_islets_1.6	0.0100965	0.03192793639589
12	8	27105945	27105955	+		12	12 27 29	ADGRA2_islets_1.4	0.0067599	0.0213766807549722
13	8	27107194	27107395	+		13	10 11 14 15 16 19 24 28 39	ADGRA2_islets_1.3	0.0146132	0.0462109959035726
14	8	27109328	27109399	+		14	76 89 102	ADGRA2_liver_9.6	0.0049789	0.0157446642422123
15	8	27109701	27109772	+		15	43 50 53 56 61 70 77 82	ADGRA2_liver_9.4	0.0054437	0.0172144908986586
16	8	27109941	27110012	+		16	4 11 14 15 16 19 25 28 36 47 50 53 56 61 70 77 84 89 102	ADGRA2_liver_9.3	0.0068961	0.0218073829722872
17	8	27109941	27110013	+		17	55 61 70 77 84 89 96 108	ADGRA2_liver_24.5	0.0071618	0.0226476001465939
18	8	27110307	27110598	+		18	52 56 61 70 77 84 89 96 108	ADGRA2_liver_24.3	0.0052624	0.0166411699588701
19	8	27110435	27110598	+		19	35 47 50 53 56 61 70 77 84 89 96 108	ADGRA2_liver_24.2	0.0041683	0.0131813219708799
20	8	27110435	27110805	+		20	45 53 56 61 70 77 84 89 96 109	ADGRA2_liver_23.4	0.0077518	0.0245133439660932
21	8	27110435	27111400	+		21	74 81 100	ADGRA2_liver_10.6	0.004853	0.0153465334847971
22	8	27110900	27111265	+		22	2 11 14 15 16 19 25 28 36 47 50 53 59 61 70 77 84 89 100	ADGRA2_liver_10.3	0.010224	0.0323311267975615
23	8	27110906	27111265	+		23	42 50 53 59 61 71 84 89 101	ADGRA2_fat_3.5	0.0175405	0.0554679312981835
24	8	27111052	27111265	+		24	3 11 14 15 16 24 28 36 47 50 53 59 63	ADGRA2_fat_3.4_(mo)	0.0041385	0.0130870860966068
25	8	27111103	27111265	+		25	3 11 14 15 16 24 28 36 47 50 53 56 63	ADGRA2_fat_3.3	0.0052148	0.0164906455422461
26	8	27111135	27111265	+		26	3 11 14 15 16 19 24 28 36 47 50 53 59 61 70 77 84 89 101	ADGRA2_fat_3.2	0.0074511	0.0235624470736806
27	8	27111194	27111265	+		27	1 11 14 15 16 19 24 32 36 47 50 53 57	ADGRA2_fat_1.7	0.0126646	0.0400489816549685
28	8	27112343	27112507	+		28	1 11 14 15 16 19 24 28 36 48 53 59 61 70 78	ADGRA2_fat_1.6	0.0178581	0.0564722706830529
29	8	27112343	27112508	+		29	1 11 14 15 16 19 24 28 36 48 53 58 61 70 77 86	ADGRA2_fat_1.4	0.0046887	0.0148269712652315
30	8	27112343	27112509	+
31	8	27112343	27112591	+		Transcripts in samples
32	8	27112408	27112507	+
33	8	27113185	27113484	+		transcript	exons	fraction_in_sample
34	8	27113205	27113484	+		ADGRA2_fat_2.1	1 11 14 15 16 19 24 28 36 47 50 53 56 61 70 77 84 89 103	1
35	8	27113284	27113484	+		ADGRA2_fat_1.2	1 11 14 15 16 19 24 28 36 47 50 53 56 61 70 77 84 89 104	0.206705
36	8	27113286	27113484	+		ADGRA2_fat_1.1	1 11 14 15 16 19 24 28 36 47 50 53 56 61 70 77 84 89 96 113	0.367834
37	8	27113286	27113525	+		ADGRA2_fat_1.3	1 11 14 15 16 19 24 28 36 47 50 53 56 61 71 84 104	0.021247
38	8	27113286	27113594	+		ADGRA2_fat_1.4	1 11 14 15 16 19 24 28 36 48 53 58 61 70 77 86	0.046887
39	8	27113286	27113843	+		ADGRA2_fat_1.6	1 11 14 15 16 19 24 28 36 48 53 59 61 70 78	0.178581
40	8	27113583	27114229	+		ADGRA2_fat_1.5	1 11 14 15 16 19 24 28 36 48 53 59 61 71 84 90	0.006731
41	8	27113816	27113843	+		ADGRA2_fat_1.7	1 11 14 15 16 19 24 32 36 47 50 53 57	0.126646
42	8	27113899	27114229	+		ADGRA2_fat_1.9	1 11 14 15 16 24 28 37	0.015736
43	8	27114016	27114229	+		ADGRA2_islets_1.3	10 11 14 15 16 19 24 28 39	0.146132
44	8	27114043	27114229	+		ADGRA2_islets_1.4	12 27 29	0.067599
45	8	27114043	27114506	+		ADGRA2_liver_23.11	13 14 15 16 20	0.007087
46	8	27114079	27114229	+		ADGRA2_liver_23.13	13 14 15 17	0.032768
47	8	27114080	27114229	+		ADGRA2_liver_10.8	18 24 38	0.008595
48	8	27114080	27114506	+		ADGRA2_liver_10.5	18 26 36 47 50 53 56 64	0.017518
49	8	27114122	27114232	+		ADGRA2_liver_10.7	18 26 38	0.022462
50	8	27114345	27114506	+		ADGRA2_liver_10.2	2 11 14 15 16 19 24 28 36 47 50 53 56 61 70 77 84 89 100	0.44931
51	8	27115026	27115461	+		ADGRA2_liver_10.1	2 11 14 15 16 19 24 28 36 47 50 53 56 61 70 77 84 89 96 110	0.290924
52	8	27115236	27115461	+		ADGRA2_liver_10.3	2 11 14 15 16 19 25 28 36 47 50 53 59 61 70 77 84 89 100	0.10224
53	8	27115237	27115461	+		ADGRA2_liver_23.2	22 28 36 47 50 53 56 61 70 77 84 89 96 109	0.035133
54	8	27115237	27115886	+		ADGRA2_fat_1.8	23 32 36 48 53 58 61 71 86	0.022843
55	8	27115571	27115874	+		ADGRA2_fat_3.1	3 11 14 15 16 19 24 28 36 47 50 53 56 61 70 77 84 89 96 111	0.656551
56	8	27115655	27115874	+		ADGRA2_fat_3.2	3 11 14 15 16 19 24 28 36 47 50 53 59 61 70 77 84 89 101	0.074511
57	8	27115655	27115901	+		ADGRA2_fat_3.3	3 11 14 15 16 24 28 36 47 50 53 56 63	0.052148
58	8	27115660	27115874	+		ADGRA2_fat_3.4_(mo)	3 11 14 15 16 24 28 36 47 50 53 59 63	0.041385
59	8	27115789	27115874	+		ADGRA2_liver_10.4	33 47 50 53 56 61 70 77 81 89 100	0.037288
60	8	27117235	27117515	+		ADGRA2_islets_1.7	34 41	0.093576
61	8	27117316	27117515	+		ADGRA2_liver_24.2	35 47 50 53 56 61 70 77 84 89 96 108	0.041683
62	8	27117316	27117516	+		ADGRA2_liver_9.2	4 11 14 15 16 19 24 28 36 47 50 53 56 61 70 77 84 89 102	0.174027
63	8	27117316	27117519	+		ADGRA2_liver_9.1	4 11 14 15 16 19 24 28 36 47 50 53 56 61 70 77 84 89 96 112	0.567922
64	8	27117316	27117520	+		ADGRA2_liver_9.3	4 11 14 15 16 19 25 28 36 47 50 53 56 61 70 77 84 89 102	0.068961
65	8	27117782	27118851	+		ADGRA2_fat_1.10	40 50 53 58 61 71 86	0.001987
66	8	27117782	27119257	+		ADGRA2_fat_1.11	40 50 53 58 62	0.004805
67	8	27118299	27119257	+		ADGRA2_fat_3.5	42 50 53 59 61 71 84 89 101	0.175405
68	8	27118387	27118851	+		ADGRA2_liver_9.4	43 50 53 56 61 70 77 82	0.054437
69	8	27118402	27118851	+		ADGRA2_liver_23.3	44 50 53 56 61 70 77 84 89 96 109	0.038867
70	8	27118724	27118851	+		ADGRA2_liver_23.4	45 53 56 61 70 77 84 89 96 109	0.077518
71	8	27118724	27119257	+		ADGRA2_liver_23.9	45 53 58 61 71 84 94	0.004872
72	8	27118724	27119851	+		ADGRA2_islets_3.6	46 50 54	0.150435
73	8	27118915	27119257	+		ADGRA2_liver_23.1	5 11 14 15 16 19 24 28 36 47 50 53 56 61 70 77 84 89 99	0.665918
74	8	27119108	27119257	+		ADGRA2_liver_23.5	5 11 14 15 16 19 25 31	0.038169
75	8	27119132	27119257	+		ADGRA2_liver_23.6	51 56 61 71 84 89 96 109	0.031529
76	8	27119132	27119851	+		ADGRA2_liver_23.7	51 56 61 71 84 89 99	0.027678
77	8	27119134	27119257	+		ADGRA2_liver_23.8	51 58 61 71 84 89 99	0.008612
78	8	27119134	27119635	+		ADGRA2_liver_23.12	51 58 61 72 99	0.005042
79	8	27119134	27119851	+		ADGRA2_liver_23.10	51 59 61 71 84 94	0.011628
80	8	27119134	27119924	+		ADGRA2_liver_24.3	52 56 61 70 77 84 89 96 108	0.052624
81	8	27119652	27119851	+		ADGRA2_liver_24.5	55 61 70 77 84 89 96 108	0.071618
82	8	27119652	27119855	+		ADGRA2_liver_24.1	6 11 14 15 16 19 24 28 36 47 50 53 56 61 70 77 84 89 98	0.717371
83	8	27119652	27120390	+		ADGRA2_liver_24.6	6 11 14 15 16 19 25 30	0.03964
84	8	27119706	27119851	+		ADGRA2_liver_24.4	6 11 14 15 16 19 26 36 49	0.013943
85	8	27119706	27119924	+		ADGRA2_islets_2.4	60 71 84 92	0.166798
86	8	27119706	27120071	+		ADGRA2_islets_3.7	66 84 95	0.014826
87	8	27119706	27120536	+		ADGRA2_islets_1.6	66 85	0.100965
88	8	27120063	27120651	+		ADGRA2_islets_3.8	66 87 106	0.009775
89	8	27120447	27120536	+		ADGRA2_islets_2.3	67 84 89 96 107	0.010239
90	8	27120447	27120657	+		ADGRA2_islets_2.5	67 84 91 107	0.054019
91	8	27120447	27120899	+		ADGRA2_liver_23.14	68 79 89 99	0.015178
92	8	27120447	27122519	+		ADGRA2_liver_24.7	69 77 84 91 108	0.037502
93	8	27120447	27122523	+		ADGRA2_islets_3.2	7 11 14 15 16 19 24 28 36 47 50 53 56 61 70 77 84 89 106	0.294738
94	8	27120447	27124623	+		ADGRA2_islets_3.1	7 11 14 15 16 19 24 28 36 47 50 53 56 61 70 77 84 89 96 115	0.32929
95	8	27120447	27128760	+		ADGRA2_islets_3.3	7 11 14 15 16 19 24 28 36 47 50 53 59 61 70 77 81 89 106	0.02538
96	8	27120766	27120899	+		ADGRA2_islets_3.4	7 11 14 15 16 19 24 28 36 47 50 54	0.102348
97	8	27120766	27122519	+		ADGRA2_islets_3.5	7 11 14 15 16 21	0.073208
98	8	27120766	27122523	+		ADGRA2_liver_24.8	73 84 93	0.02562
99	8	27120766	27124623	+		ADGRA2_liver_10.6	74 81 100	0.04853
100	8	27120766	27124687	+		ADGRA2_liver_9.7	75 84 102	0.039512
101	8	27120766	27124749	+		ADGRA2_liver_9.5	75 84 91 112	0.04535
102	8	27120766	27124840	+		ADGRA2_liver_9.6	76 89 102	0.049789
103	8	27120766	27124884	+		ADGRA2_islets_1.2	8 11 14 15 16 19 24 28 36 47 50 53 56 61 70 77 84 89 105	0.479192
104	8	27120766	27124964	+		ADGRA2_islets_1.1	8 11 14 15 16 19 24 28 36 47 50 53 56 61 70 77 84 89 96 114	0.112536
105	8	27120766	27128680	+		ADGRA2_liver_10.9	88 100	0.023134
106	8	27120766	27128760	+		ADGRA2_islets_2.1	9 11 14 15 16 19 24 28 36 47 50 53 56 61 70 77 84 89 97	0.63764
107	8	27121002	27122519	+		ADGRA2_islets_2.2	9 11 14 15 16 19 25 28 36 47 50 53 56 61 70 77 83	0.131305
108	8	27121002	27122523	+
109	8	27121002	27124623	+
110	8	27121002	27124687	+
111	8	27121002	27124749	+
112	8	27121002	27124840	+
113	8	27121002	27124964	+
114	8	27121002	27128680	+
115	8	27121002	27128760	+
already annotated
reference	>XR_001778488.1 PREDICTED: Mus musculus adhesion G protein-coupled receptor A2 (Adgra2), transcript variant X4, misc_RNA	>XM_006509224.3 PREDICTED: Mus musculus adhesion G protein-coupled receptor A2 (Adgra2), transcript variant X3, mRNA	>XM_006509223.3 PREDICTED: Mus musculus adhesion G protein-coupled receptor A2 (Adgra2), transcript variant X2, mRNA	>XM_006509222.3 PREDICTED: Mus musculus adhesion G protein-coupled receptor A2 (Adgra2), transcript variant X1, mRNA	>NM_054044.2 Mus musculus adhesion G protein-coupled receptor A2 (Adgra2), mRNA
Exons in already annotated variants (similar exons may have been combined according to the definition described in the method section)
1,7,11,14,15,17,19,24,30,35,46,50,52,59,62,70,75,84,89,96,98,108

## Sheet: ADGRA3 GPR125
Exons found						Unique variants displayed
exon #	chr	start	end	strand		variant	exons	transcripts	relative frequency	sd
1	5	49959687	49961514	-		1	8 15 19 28 33 41 44 47 49 53 56 60 63 69 75 77 81 83 105	ADGRA3_fat_1.1 ADGRA3_fat_2.1 ADGRA3_fat_3.1 ADGRA3_liver_10.1 ADGRA3_liver_23.1 ADGRA3_liver_24.1 ADGRA3_liver_9.1 ADGRA3_islets_1.1 ADGRA3_islets_2.1 ADGRA3_islets_3.1	0.9273575	0.030558692515842
2	5	49959767	49961514	-		2	6 15 19 28 33 41 44 47 49 53 56 60 63 69 74 77 81 83 103	ADGRA3_liver_10.2_(mo) ADGRA3_liver_24.2 ADGRA3_liver_9.2_(mo) ADGRA3_islets_1.2 ADGRA3_islets_3.2	0.0088383	0.00984792544481662
3	5	49959912	49961514	-		3	87 105	ADGRA3_fat_1.5 ADGRA3_fat_2.3 ADGRA3_fat_3.3 ADGRA3_liver_23.5	0.0094941	0.0174755596282987
4	5	49959952	49961514	-		4	97 105	ADGRA3_fat_1.6 ADGRA3_liver_23.4 ADGRA3_islets_3.7	0.0056496	0.0104409540560238
6	5	49959957	49961514	-		5	88 96 104	ADGRA3_fat_3.2 ADGRA3_liver_10.10	0.0041879	0.0107697941840439
8	5	49959958	49961514	-		6	12 15 19 28 33 41 44 47 49 53 56 60 63 69 75 77 79 83 104	ADGRA3_fat_2.2_(mo) ADGRA3_liver_9.3_(mo)	0.0122448	0.0365929041840385
10	5	49959968	49961514	-
12	5	49959996	49961514	-		Transcripts in samples
13	5	49960052	49961514	-
5	5	49959952	49961743	-		transcript	exons	fraction_in_sample
7	5	49959957	49961743	-		ADGRA3_fat_1.1	8 15 19 28 33 41 44 47 49 53 56 60 63 69 75 77 81 83 105	0.892737
9	5	49959958	49961743	-		ADGRA3_fat_1.2	25 33 41 44 47 49 53 56 60 62 65	0.014195
11	5	49959968	49961743	-		ADGRA3_fat_1.3	16 43 44 47 51	0.013612
14	5	49961600	49961743	-		ADGRA3_fat_1.4	9 19 28 34	0.007583
15	5	49961648	49961743	-		ADGRA3_fat_1.5	87 105	0.033039
16	5	49962772	49962956	-		ADGRA3_fat_1.6	97 105	0.030836
17	5	49963141	49963836	-		ADGRA3_fat_1.7	94 105	0.007998
18	5	49963473	49963836	-		ADGRA3_fat_2.1	12 15 19 28 33 41 44 47 49 53 56 60 63 69 75 77 81 83 104	0.879221
19	5	49963691	49963836	-		ADGRA3_fat_2.3	89 104	0.004537
22	5	49966281	49966330	-		ADGRA3_fat_2.2_(mo)	12 15 19 28 33 41 44 47 49 53 56 60 63 69 75 77 79 83 104	0.116242
20	5	49966125	49966403	-		ADGRA3_fat_3.1	13 15 19 28 33 41 44 47 49 53 56 60 63 69 75 77 81 83 104	0.916171
21	5	49966237	49966403	-		ADGRA3_fat_3.3	88 104	0.049806
23	5	49966304	49966403	-		ADGRA3_fat_3.2	88 96 104	0.034023
24	5	49970420	49970813	-		ADGRA3_islets_1.1	4 15 19 28 33 41 44 47 49 53 56 60 63 69 75 77 81 83 98	0.956473
25	5	49970565	49970813	-		ADGRA3_islets_1.2	4 15 19 28 33 41 44 47 49 53 56 60 63 69 74 77 81 83 98	0.013417
26	5	49970600	49970813	-		ADGRA3_islets_1.3	4 15 19 28 33 41 44 47 49 53 56 60 63 71 74 77 82	0.004828
27	5	49970688	49970813	-		ADGRA3_islets_1.4	5 19 28 33 42 48	0.008155
28	5	49970690	49970813	-		ADGRA3_islets_1.5	17 28 33 44 48	0.007846
29	5	49970690	49970817	-		ADGRA3_islets_1.6	5 19 30	0.009281
30	5	49970690	49970921	-		ADGRA3_islets_2.1	3 15 19 28 33 41 44 47 49 53 56 60 63 69 75 77 81 83 99	0.985084
31	5	49971298	49971315	-		ADGRA3_islets_2.3	67 74 77 79 83 99	0.003321
32	5	49971476	49971544	-		ADGRA3_islets_2.2	38 44 47 49 53 56 60 63 69 75 77 79 83 99	0.007265
33	5	49971951	49972075	-		ADGRA3_islets_2.4	67 74 77 81 84	0.004331
34	5	49971951	49972076	-		ADGRA3_islets_3.1	10 15 19 28 33 41 44 47 49 53 56 60 63 69 75 77 81 83 99	0.919265
35	5	49971951	49972082	-		ADGRA3_islets_3.7	95 99	0.01601
36	5	49971951	49972083	-		ADGRA3_islets_3.2	10 15 19 28 33 41 44 47 49 53 56 60 63 69 74 77 81 83 99	0.014293
38	5	49978306	49979151	-		ADGRA3_islets_3.3	11 19 28 33 41 44 47 49 53 59	0.025762
39	5	49978447	49979151	-		ADGRA3_islets_3.4	27 33 42 47 49 53 56 60 63 70	0.006026
40	5	49978817	49979151	-		ADGRA3_islets_3.5	18 28 33 42 47 49 53 56 60 64	0.002025
41	5	49978943	49979151	-		ADGRA3_islets_3.6	37 47 49 55	0.010926
43	5	49979047	49979151	-		ADGRA3_islets_3.8	18 22	0.005695
37	5	49977914	49979573	-		ADGRA3_liver_10.1	6 15 19 28 33 41 44 47 49 53 56 60 63 69 75 77 81 83 103	0.918635
42	5	49978943	49979573	-		ADGRA3_liver_10.10	85 96 103	0.007856
44	5	49979360	49979573	-		ADGRA3_liver_10.2_(mo)	6 15 19 28 33 41 44 47 49 53 56 60 63 69 74 77 81 83 103	0.020719
45	5	49982078	49982185	-		ADGRA3_liver_10.3_(mo)	6 15 19 28 33 41 44 47 49 53 56 60 63 72 74 76 80 83 103	0.006229
46	5	49982078	49982187	-		ADGRA3_liver_10.4	7 19 28 33 41 44 47 49 54	0.006772
47	5	49987474	49987677	-		ADGRA3_liver_10.5	40 44 47 49 53 56 60 63 66	0.005496
48	5	49987474	49987678	-		ADGRA3_liver_10.6	7 19 28 33 41 44 47 50	0.010977
49	5	49990125	49990286	-		ADGRA3_liver_10.7	23 28 33 41 44 47 49 54	0.009779
50	5	49990125	49990288	-		ADGRA3_liver_10.8	68 74 77 79 83 103	0.005371
51	5	49990125	49990295	-		ADGRA3_liver_10.9	85 90 96 103	0.008167
52	5	49993214	49993233	-		ADGRA3_liver_23.1	10 15 19 28 33 41 44 47 49 53 56 60 63 69 75 77 81 83 101	0.944689
53	5	49998215	49998370	-		ADGRA3_liver_23.5	86 101	0.007559
54	5	49998215	49998382	-		ADGRA3_liver_23.4	96 101	0.00965
55	5	49998215	49998618	-		ADGRA3_liver_23.2	86 91 101	0.022529
56	5	49999133	49999334	-		ADGRA3_liver_23.3	20 28 36	0.015574
57	5	49999133	49999339	-		ADGRA3_liver_24.1	1 15 19 28 33 41 44 47 49 53 56 60 63 69 75 77 81 83 100	0.938395
58	5	49999133	49999375	-		ADGRA3_liver_24.10	93 100	0.009567
59	5	49999133	49999385	-		ADGRA3_liver_24.2	1 15 19 28 33 41 44 47 49 53 56 60 63 69 74 77 81 83 100	0.015381
60	5	50001855	50002019	-		ADGRA3_liver_24.3	1 15 19 28 33 41 44 47 49 53 56 60 63 71 75 77 79 83 100	0.010919
62	5	50006749	50006847	-		ADGRA3_liver_24.4	39 44 47 49 53 56 60 63 73 75 77 79 83 100	0.000669
61	5	50006232	50006962	-		ADGRA3_liver_24.5	39 44 47 49 53 56 60 63 72 74 77 79 83 100	0.00058
63	5	50006749	50006962	-		ADGRA3_liver_24.6	39 44 47 49 53 56 60 63 72 75 78	0.002324
64	5	50006749	50007087	-		ADGRA3_liver_24.7	21 28 33 41 44 47 49 53 58	0.000876
65	5	50007607	50007616	-		ADGRA3_liver_24.8	21 28 33 41 44 45	0.00556
66	5	50009126	50009173	-		ADGRA3_liver_24.9	1 14 19 29	0.00546
67	5	50009249	50009496	-		ADGRA3_liver_24.11	32 35	0.005289
68	5	50009334	50009496	-		ADGRA3_liver_24.12	24 31	0.002516
69	5	50009336	50009496	-		ADGRA3_liver_24.13	92 100	0.002465
72	5	50009404	50009496	-		ADGRA3_liver_9.1	2 15 19 28 33 41 44 47 49 53 56 60 63 69 75 77 81 83 102	0.922905
70	5	50009336	50009506	-		ADGRA3_liver_9.3_(mo)	2 15 19 28 33 41 44 47 49 53 56 60 63 69 75 77 79 83 102	0.006206
71	5	50009336	50009517	-		ADGRA3_liver_9.2_(mo)	2 15 19 28 33 41 44 47 49 53 56 60 63 69 74 77 81 83 102	0.024573
73	5	50009404	50009517	-		ADGRA3_liver_9.4	2 15 19 28 33 41 44 47 49 53 56 60 63 69 77 81 83 102	0.018459
74	5	50011487	50011562	-		ADGRA3_liver_9.5_(mo)	61 69 74 77 79 83 102	0.004649
75	5	50011491	50011562	-		ADGRA3_liver_9.6	26 33 41 44 46	0.015712
76	5	50013393	50013462	-		ADGRA3_liver_9.7	52 53 57	0.007494
77	5	50013393	50013464	-
78	5	50013393	50013852	-
79	5	50016805	50016898	-
80	5	50016826	50016898	-
81	5	50016827	50016898	-
82	5	50016827	50016955	-
83	5	50025707	50025778	-
84	5	50025707	50025780	-
85	5	50050476	50050960	-
86	5	50050504	50050960	-
87	5	50050672	50050960	-
88	5	50050863	50050960	-
89	5	50050878	50050960	-
92	5	50051194	50051233	-
90	5	50051137	50051302	-
91	5	50051137	50051306	-
93	5	50051194	50051306	-
94	5	50051268	50051306	-
95	5	50057513	50058343	-
96	5	50058134	50058343	-
97	5	50058221	50058343	-
98	5	50058552	50058654	-
99	5	50058552	50058664	-
100	5	50058552	50058680	-
101	5	50058552	50058819	-
102	5	50058552	50058957	-
103	5	50058552	50058964	-
104	5	50058552	50059009	-
105	5	50058552	50059132	-
already annotated
reference	>NM_133911.1 Mus musculus adhesion G protein-coupled receptor A3 (Adgra3), mRNA
Exons in already annotated variants (similar exons may have been combined according to the definition described in the method section)
4 15 19 27 29 34 41 44 48 50 53 56 60 63 69 75 77 80 83 103
Variants supported by long PacBio sequences
Variant 1 (Exon 8 – Exon 53)

## Sheet: ADGRC1 Celsr1
Exons found						Unique variants displayed
exon #	chr	start	end	strand		variant	exons	transcripts	relative frequency	sd
1	15	85887500	85900705	-		1	2 10 13 14 15 20 23 25 27 28 30 31 32 33 34 38 39 41 42 43 45 46 47 48 50 52 55 58 59 61 62 65 66 70 73	ADGRC1_islets_1.1 ADGRC1_islets_2.1 ADGRC1_islets_3.1	0.670680333333333	0.0857830972705774
2	15	85887500	85900738	-		2	40 42 44 46 47 48 51	ADGRC1_islets_3.7	0.011425	0.0197886804764744
3	15	85891283	85900705	-		3	3 10 13 14 15 20 23 25 27 28 30 31 32 33 34 38 39 41 42 43 45 46 47 48 50 52 57	ADGRC1_islets_3.5	0.028553	0.0494552467085142
4	15	85891283	85900738	-		4	3 10 12 14 15 20 23 25 27 28 30 31 32 33 34 38 39 41 42 43 45 46 47 48 50 52 55 58 59 61 62 65 66 71	ADGRC1_islets_3.3	0.0289776666666667	0.0501907909514617
5	15	85899871	85900705	-		5	64 66 70 72	ADGRC1_islets_2.12	0.01359	0.023538570474861
6	15	85899871	85900738	-		6	6 10 12 14 15 20 24	ADGRC1_islets_2.9	0.0418863333333333	0.0725492574760992
7	15	85899871	85900841	-		7	5 10 13 14 15 20 23 25 27 28 30 31 32 33 35	ADGRC1_islets_2.7	0.041124	0.0712288574104625
8	15	85899871	85901198	-		8	37 39 41 42 43 45 46 47 48 50 52 55 58 60 61 62 65 68	ADGRC1_islets_1.3	0.0190993333333333	0.0330810157240272
9	15	85899871	85901672	-		9	1 10 13 14 15 20 23 25 27 28 30 31 32 33 34 38 39 41 42 43 45 46 47 48 50 52 55 58 59 61 62 65 66 70 73	ADGRC1_islets_1.2	0.070725	0.122499293365309
10	15	85900937	85901198	-
11	15	85900937	85901672	-		Transcripts in samples
12	15	85901439	85901669	-
13	15	85901439	85901672	-		transcript	exons	fraction_in_sample
14	15	85902115	85902264	-		ADGRC1_islets_1.1	2 10 13 14 15 20 23 25 27 28 30 31 32 33 34 38 39 41 42 43 45 46 47 48 50 52 55 58 59 61 62 65 66 70 73	0.715215
15	15	85902449	85902552	-		ADGRC1_islets_1.2	1 10 13 14 15 20 23 25 27 28 30 31 32 33 34 38 39 41 42 43 45 46 47 48 50 52 55 58 59 61 62 65 66 70 73	0.212175
16	15	85902449	85902740	-		ADGRC1_islets_1.3	37 39 41 42 43 45 46 47 48 50 52 55 58 60 61 62 65 68	0.057298
17	15	85902449	85902747	-		ADGRC1_islets_1.4	1 10 12 14 16	0.015312
18	15	85902449	85902896	-		ADGRC1_islets_2.1	6 10 13 14 15 20 23 25 27 28 30 31 32 33 34 38 39 41 42 43 45 46 47 48 50 52 55 58 59 61 62 65 66 70 74	0.571789
19	15	85902449	85902929	-		ADGRC1_islets_2.2	5 10 13 14 15 20 23 25 27 28 30 31 32 33 34 38 39 41 42 43 45 46 47 48 50 52 55 58 59 61 62 65 67	0.014183
20	15	85902802	85902896	-		ADGRC1_islets_2.3	7 10 13 14 15 20 23 25 27 28 30 31 32 33 34 38 39 41 42 43 45 46 47 48 50 52 55 58 59 61 63	0.012447
21	15	85902802	85902929	-		ADGRC1_islets_2.4	7 10 13 14 15 20 23 25 27 28 30 31 32 33 34 38 39 41 42 43 45 46 47 48 50 52 56	0.015157
22	15	85902802	85903411	-		ADGRC1_islets_2.5	7 10 13 14 15 20 23 25 27 28 30 31 32 33 34 38 39 41 42 43 45 46 47 48 50 53	0.029622
23	15	85903286	85903411	-		ADGRC1_islets_2.6	8 13 14 15 20 23 25 27 28 30 31 32 33 34 38 39 41 42 43 45 46 47 49	0.029037
24	15	85903286	85903414	-		ADGRC1_islets_2.7	5 10 13 14 15 20 23 25 27 28 30 31 32 33 35	0.123372
25	15	85903926	85904052	-		ADGRC1_islets_2.8	6 11 14 18 23 25 27 29	0.011589
26	15	85903926	85904142	-		ADGRC1_islets_2.9	6 10 12 14 15 20 24	0.125659
27	15	85905439	85905518	-		ADGRC1_islets_2.10	5 11 14 15 20 23 26	0.006847
28	15	85905915	85906027	-		ADGRC1_islets_2.11	5 10 13 14 18 23 26	0.00389
29	15	85905915	85906032	-		ADGRC1_islets_2.12	64 66 70 72	0.04077
30	15	85907595	85907769	-		ADGRC1_islets_2.13	9 14 15 21	0.008186
31	15	85916614	85916814	-		ADGRC1_islets_2.14	5 11 14 19	0.007453
32	15	85918909	85919035	-		ADGRC1_islets_3.1	4 10 13 14 15 20 23 25 27 28 30 31 32 33 34 38 39 41 42 43 45 46 47 48 50 52 55 58 59 61 62 65 66 70 75	0.725037
33	15	85921148	85921315	-		ADGRC1_islets_3.2	3 10 13 14 15 20 23 25 27 28 30 31 32 33 34 38 39 41 42 43 45 46 47 48 50 52 54 55 58 59 61 62 65 66 71	0.01733
34	15	85922123	85922327	-		ADGRC1_islets_3.3	3 10 12 14 15 20 23 25 27 28 30 31 32 33 34 38 39 41 42 43 45 46 47 48 50 52 55 58 59 61 62 65 66 71	0.086933
35	15	85922123	85922375	-		ADGRC1_islets_3.4	3 10 12 14 15 20 23 25 27 28 30 31 32 33 34 38 39 41 42 43 45 46 47 48 50 52 54 55 58 59 61 62 65 69	0.009391
36	15	85922123	85922381	-		ADGRC1_islets_3.5	3 10 13 14 15 20 23 25 27 28 30 31 32 33 34 38 39 41 42 43 45 46 47 48 50 52 57	0.085659
37	15	85923777	85924201	-		ADGRC1_islets_3.6	3 10 13 14 15 22 25 27 28 30 31 32 33 36	0.012903
38	15	85924058	85924201	-		ADGRC1_islets_3.7	40 42 44 46 47 48 51	0.034275
39	15	85925396	85925579	-		ADGRC1_islets_3.8	4 10 12 14 17	0.028473
40	15	85926000	85926295	-
41	15	85926086	85926295	-
42	15	85926931	85927025	-
43	15	85927898	85927999	-
44	15	85927898	85928498	-
45	15	85928315	85928498	-
46	15	85929401	85929521	-
47	15	85929832	85929973	-
48	15	85930513	85930687	-
49	15	85930513	85930727	-
50	15	85931242	85931355	-
51	15	85931242	85931357	-
52	15	85932284	85932469	-
53	15	85932284	85932475	-
54	15	85936638	85936658	-
55	15	85937844	85938010	-
56	15	85937844	85938257	-
57	15	85937844	85938330	-
58	15	85939102	85939227	-
59	15	85939547	85939710	-
60	15	85939559	85939710	-
61	15	85941117	85941274	-
62	15	85959128	85959216	-
63	15	85959128	85959219	-
64	15	85960060	85960182	-
65	15	85960067	85960182	-
66	15	85963084	85963306	-
67	15	85963084	85963309	-
68	15	85963084	85963346	-
69	15	85963084	85963452	-
70	15	85978602	85979240	-
71	15	85978602	85979241	-
72	15	86024044	86024237	-
73	15	86030182	86033370	-
74	15	86030182	86033700	-
75	15	86030182	86033706	-
already annotated
reference	>XM_006520380.1 PREDICTED: Mus musculus cadherin, EGF LAG seven-pass G-type receptor 1 (Celsr1), transcript variant X2, mRNA	>XM_006520379.1 PREDICTED: Mus musculus cadherin, EGF LAG seven-pass G-type receptor 1 (Celsr1), transcript variant X1, mRNA	>NM_009886.2 Mus musculus cadherin, EGF LAG seven-pass G-type receptor 1 (Celsr1), mRNA	>XM_006520382.3 PREDICTED: Mus musculus cadherin, EGF LAG seven-pass G-type receptor 1 (Celsr1), transcript variant X4, mRNA	>XM_006520381.1 PREDICTED: Mus musculus cadherin, EGF LAG seven-pass G-type receptor 1 (Celsr1), transcript variant X3, mRNA
Exons in already annotated variants (similar exons may have been combined according to the definition described in the method section)
5 6 10 12 13 14 15 20 24 25 27 29 30 31 32 33 34 38 39 41 42 43 45 46 47 48 51 52 55 58 59 61 63 65 66 70 71 75

## Sheet: ADGRC2 Celsr2
Exons found						Unique variants displayed
exon #	chr	start	end	strand		variant	exons	transcripts	relative frequency	sd
1	3	108390877	108392516	-		1	9 13 14 18 19 22 25 28 30 33 36 42 43 46 49 52 56 61 63 66 70 75 77 81 84 86 89 91 92 95 97 98 101 108	ADGRC2_fat_1.4 ADGRC2_fat_2.1 ADGRC2_islets_1.1 ADGRC2_islets_2.1 ADGRC2_islets_3.1	0.4306015	0.228855252961998
3	3	108390879	108392516	-		2	10 14 18 19 22 25 28 30 33 36 42 43 46 49 52 56 61 63 66 70 75 77 81 84 86 89 91 92 95 97 98 101 108	ADGRC2_fat_1.5 ADGRC2_fat_3.2 ADGRC2_islets_1.2	0.164819333333333	0.244072292573874
5	3	108390884	108392516	-		3	40 43 47 52 58	ADGRC2_islets_3.7	0.00552016666666667	0.0135215916284536
7	3	108390888	108392516	-		4	6 15 19 22 25 28 30 34	ADGRC2_islets_3.6	0.00588783333333333	0.0144221873572169
9	3	108390899	108392516	-		5	6 14 18 19 22 25 28 32	ADGRC2_islets_3.5	0.0420578333333333	0.103020231353684
11	3	108390910	108392516	-		6	5 13 14 18 19 22 25 28 30 33 36 42 43 46 49 52 56 61 63 66 70 75 77 81 84 86 90 92 95 97 98 101 106	ADGRC2_islets_3.2	0.0119886666666667	0.0293661160296466
2	3	108390877	108393245	-		7	4 15 19 22 25 29	ADGRC2_islets_2.11	0.0232916666666667	0.0570526985923249
4	3	108390879	108393245	-		8	78 84 87 91 92 95 97 99	ADGRC2_islets_2.7	0.00702166666666667	0.0171995004772426
6	3	108390884	108393245	-		9	3 13 15 19 22 25 28 30 33 37	ADGRC2_islets_2.6	0.0134483333333333	0.0329415545575291
8	3	108390888	108393245	-		10	4 15 19 22 25 28 30 33 36 42 43 46 49 53	ADGRC2_islets_2.5	0.00724983333333333	0.0177583923868876
10	3	108390899	108393245	-		11	65 75 77 81 84 86 89 91 92 95 97 98 101 107	ADGRC2_islets_2.4	0.012482	0.0305745309694196
12	3	108390910	108393245	-		12	35 42 43 46 49 52 59 63 66 70 75 77 81 84 86 89 91 92 95 97 98 101 107	ADGRC2_islets_2.2	0.006517	0.015963324653718
13	3	108393011	108393245	-		13	8 16 24	ADGRC2_islets_1.13	0.0193213333333333	0.0473274078168947
14	3	108393340	108393510	-		14	7 13 15 19 22 25 28 31	ADGRC2_islets_1.9	0.0114685	0.0280919731151089
15	3	108393340	108393832	-		15	8 14 18 19 22 25 28 30 33 36 42 43 46 49 54 64	ADGRC2_islets_1.7	0.0165316666666667	0.0404941479311106
17	3	108393575	108393832	-		16	8 14 18 19 22 25 28 30 33 36 42 43 46 49 52 59 63 66 70 75 77 81 84 87 91 92 95 97 98 101 105	ADGRC2_islets_1.3	0.0165286666666667	0.0404867994618822
18	3	108393650	108393832	-		17	1 13 15 19 22 25 28 30 33 36 42 43 46 49 52 56 61 63 67	ADGRC2_fat_3.3	0.007129	0.0174624123763013
16	3	108393340	108394024	-		18	1 13 14 18 19 22 25 28 30 33 36 42 43 46 49 52 56 61 63 66 70 75 77 81 84 86 89 91 92 95 97 98 101 104 112	ADGRC2_fat_3.1_(mo)	0.06385	0.156399920076706
19	3	108393936	108394024	-		19	17 19 22 25 28 30 33 36 42 43 46 49 52 56 61 63 66 70 75 77 81 84 86 88 113	ADGRC2_fat_2.3	0.00556183333333333	0.0136236537010696
20	3	108393936	108394026	-		20	12 14 18 19 22 25 28 30 33 36 42 43 46 49 52 56 61 63 66 70 75 77 81 84 86 89 91 92 95 97 98 102	ADGRC2_fat_2.2	0.0575931666666667	0.141073871004402
21	3	108394205	108394340	-		21	44 51 52 57	ADGRC2_fat_1.8	0.00870433333333333	0.0213211752177657
22	3	108394213	108394340	-		22	44 51 52 56 61 63 66 70 75 77 82	ADGRC2_fat_1.6	0.00823216666666667	0.0201646078108816
23	3	108394213	108395007	-
25	3	108394885	108395007	-
26	3	108394885	108395242	-
28	3	108395116	108395242	-
29	3	108395116	108395246	-
30	3	108395328	108395407	-
24	3	108394213	108395492	-
27	3	108394885	108395492	-
31	3	108395328	108395492	-
32	3	108395328	108395506	-
33	3	108395560	108395672	-
34	3	108395560	108395763	-
35	3	108395746	108396117	-
36	3	108395943	108396117	-
37	3	108395943	108396223	-
38	3	108396276	108396633	-
40	3	108396374	108396633	-
41	3	108396392	108396633	-
42	3	108396433	108396633	-
39	3	108396276	108396845	-
43	3	108396719	108396845	-
44	3	108396946	108397114	-
46	3	108396947	108397114	-
47	3	108396947	108397410	-
49	3	108397230	108397410	-
50	3	108397230	108397412	-		Transcripts in samples
51	3	108397230	108397423	-
52	3	108397502	108397630	-		transcript	exons	fraction_in_sample
53	3	108397502	108397688	-		ADGRC2_fat_1.4	9 13 14 18 19 22 25 28 30 33 36 42 43 46 49 52 56 61 63 66 70 75 77 81 84 86 89 91 92 95 97 98 101 108	0.532203
56	3	108397760	108397943	-		ADGRC2_fat_1.5	10 14 18 19 22 25 28 30 33 36 42 43 46 49 52 56 61 63 66 70 75 77 81 84 86 89 91 92 95 97 98 101 108	0.357731
57	3	108397760	108397945	-		ADGRC2_fat_1.6	44 51 52 56 61 63 66 70 75 77 82	0.049393
58	3	108397760	108397953	-		ADGRC2_fat_1.7	41 43 46 51 52 56 61 63 68	0.008448
54	3	108397502	108398678	-		ADGRC2_fat_1.8	44 51 52 57	0.052226
59	3	108397760	108398678	-		ADGRC2_fat_2.1	11 13 14 18 19 22 25 28 30 33 36 42 43 46 49 52 56 61 63 66 70 75 77 81 84 86 89 91 92 95 97 98 101 109	0.62107
61	3	108398469	108398678	-		ADGRC2_fat_2.2	12 14 18 19 22 25 28 30 33 36 42 43 46 49 52 56 61 63 66 70 75 77 81 84 86 89 91 92 95 97 98 102	0.345559
45	3	108396946	108398973	-		ADGRC2_fat_2.3	17 19 22 25 28 30 33 36 42 43 46 49 52 56 61 63 66 70 75 77 81 84 86 88 113	0.033371
48	3	108396947	108398973	-		ADGRC2_fat_3.2	2 14 18 19 22 25 28 30 33 36 42 43 46 49 52 56 61 63 66 70 75 77 81 84 86 89 91 92 95 97 98 101 110	0.574127
55	3	108397502	108398973	-		ADGRC2_fat_3.1_(mo)	1 13 14 18 19 22 25 28 30 33 36 42 43 46 49 52 56 61 63 66 70 75 77 81 84 86 89 91 92 95 97 98 101 104 112	0.3831
60	3	108397760	108398973	-		ADGRC2_fat_3.3	1 13 15 19 22 25 28 30 33 36 42 43 46 49 52 56 61 63 67	0.042774
62	3	108398469	108398973	-		ADGRC2_islets_1.1	7 13 14 18 19 22 25 28 30 33 36 42 43 46 49 52 56 61 63 66 70 75 77 81 84 86 89 91 92 95 97 98 101 105	0.366495
63	3	108398879	108398973	-		ADGRC2_islets_1.2	8 14 18 19 22 25 28 30 33 36 42 43 46 49 52 56 61 63 66 70 75 77 81 84 86 89 91 92 95 97 98 101 105	0.057058
64	3	108398879	108398974	-		ADGRC2_islets_1.3	8 14 18 19 22 25 28 30 33 36 42 43 46 49 52 59 63 66 70 75 77 81 84 87 91 92 95 97 98 101 105	0.099172
66	3	108399617	108399718	-		ADGRC2_islets_1.4	7 13 14 18 19 22 25 28 30 33 36 42 43 46 49 52 56 61 63 66 70 75 77 81 84 87 91 92 96	0.017162
67	3	108399617	108399720	-		ADGRC2_islets_1.5	8 14 18 19 22 25 28 30 33 36 42 43 46 49 52 56 62 66 70 75 77 83	0.028278
68	3	108399617	108399721	-		ADGRC2_islets_1.6	7 13 14 18 19 22 25 28 30 33 36 42 43 46 49 52 59 63 69	0.02914
69	3	108399617	108399808	-		ADGRC2_islets_1.7	8 14 18 19 22 25 28 30 33 36 42 43 46 49 54 64	0.09919
65	3	108399616	108400065	-		ADGRC2_islets_1.8	7 13 14 18 19 22 25 28 30 33 36 42 43 48 69	0.006093
70	3	108399882	108400065	-		ADGRC2_islets_1.9	7 13 15 19 22 25 28 31	0.068811
71	3	108399882	108400072	-		ADGRC2_islets_1.10	79 87 91 92 95 97 100	0.026853
72	3	108399882	108400255	-		ADGRC2_islets_1.11	7 13 15 19 22 27	0.024193
73	3	108399882	108400623	-		ADGRC2_islets_1.12	44 49 55 69	0.004128
75	3	108400503	108400623	-		ADGRC2_islets_1.13	8 16 24	0.115928
74	3	108399882	108400626	-		ADGRC2_islets_1.14	21 26 31	0.023596
76	3	108400777	108400919	-		ADGRC2_islets_1.15	45 66 71	0.012224
77	3	108400778	108400919	-		ADGRC2_islets_1.16	103 111	0.021678
78	3	108401144	108401320	-		ADGRC2_islets_2.1	3 13 14 18 19 22 25 28 30 33 36 42 43 46 49 52 56 61 63 66 70 75 77 81 84 86 89 91 92 95 97 98 101 107	0.480861
81	3	108401146	108401320	-		ADGRC2_islets_2.2	35 42 43 46 49 52 59 63 66 70 75 77 81 84 86 89 91 92 95 97 98 101 107	0.039102
82	3	108401146	108401323	-		ADGRC2_islets_2.3	38 43 46 49 52 60 66 73 77 81 84 86 89 91 92 95 97 99	0.016064
79	3	108401144	108401687	-		ADGRC2_islets_2.4	65 75 77 81 84 86 89 91 92 95 97 98 101 107	0.074892
84	3	108401400	108401687	-		ADGRC2_islets_2.5	4 15 19 22 25 28 30 33 36 42 43 46 49 53	0.043499
83	3	108401146	108401830	-		ADGRC2_islets_2.6	3 13 15 19 22 25 28 30 33 37	0.08069
80	3	108401144	108402103	-		ADGRC2_islets_2.7	78 84 87 91 92 95 97 99	0.04213
85	3	108401400	108402103	-		ADGRC2_islets_2.8	78 84 86 89 91 93 97 99	0.010382
86	3	108401937	108402103	-		ADGRC2_islets_2.9	3 13 14 19 22 25 29	0.008785
88	3	108402448	108402505	-		ADGRC2_islets_2.10	39 46 49 52 60 66 74	0.007753
87	3	108401937	108402573	-		ADGRC2_islets_2.11	4 15 19 22 25 29	0.13975
89	3	108402448	108402573	-		ADGRC2_islets_2.12	76 81 85 89 91 94	0.003039
90	3	108402448	108402868	-		ADGRC2_islets_2.13	80 89 91 94	0.014945
91	3	108402705	108402868	-		ADGRC2_islets_2.14	3 13 14 20	0.021476
92	3	108403221	108403378	-		ADGRC2_islets_2.15	39 46 50	0.016632
93	3	108403221	108403712	-		ADGRC2_islets_3.1	5 13 14 18 19 22 25 28 30 33 36 42 43 46 49 52 56 61 63 66 70 75 77 81 84 86 89 91 92 95 97 98 101 106	0.58298
95	3	108403624	108403712	-		ADGRC2_islets_3.2	5 13 14 18 19 22 25 28 30 33 36 42 43 46 49 52 56 61 63 66 70 75 77 81 84 86 90 92 95 97 98 101 106	0.071932
94	3	108403221	108403719	-		ADGRC2_islets_3.3	6 14 18 19 22 25 28 30 33 36 42 43 46 49 52 56 61 63 66 72	0.003498
96	3	108403624	108403745	-		ADGRC2_islets_3.4	5 13 14 18 19 23 28 30 33 36 42 43 47 52 58	0.020794
97	3	108403897	108404012	-		ADGRC2_islets_3.5	6 14 18 19 22 25 28 32	0.252347
98	3	108404349	108404571	-		ADGRC2_islets_3.6	6 15 19 22 25 28 30 34	0.035327
99	3	108404349	108404711	-		ADGRC2_islets_3.7	40 43 47 52 58	0.033121
100	3	108404349	108405568	-
101	3	108406750	108407397	-
102	3	108406750	108407401	-
103	3	108412052	108412375	-
104	3	108412185	108415357	-
105	3	108412185	108415543	-
111	3	108412486	108415543	-
106	3	108412185	108415553	-
107	3	108412185	108415937	-
108	3	108412185	108415990	-
109	3	108412185	108416048	-
110	3	108412185	108416051	-
112	3	108415383	108416051	-
113	3	108445025	108445627	-
already annotated
reference	>NM_001004177.2 Mus musculus cadherin, EGF LAG seven-pass G-type receptor 2 (Celsr2), transcript variant 2, mRNA	>NM_017392.3 Mus musculus cadherin, EGF LAG seven-pass G-type receptor 2 (Celsr2), transcript variant 1, mRNA	>XM_006501692.2 PREDICTED: Mus musculus cadherin, EGF LAG seven-pass G-type receptor 2 (Celsr2), transcript variant X3, mRNA	>XM_017319649.1 PREDICTED: Mus musculus cadherin, EGF LAG seven-pass G-type receptor 2 (Celsr2), transcript variant X2, mRNA	>XM_006501691.3 PREDICTED: Mus musculus cadherin, EGF LAG seven-pass G-type receptor 2 (Celsr2), transcript variant X1, mRNA
Exons in already annotated variants (similar exons may have been combined according to the definition described in the method section)
1 13 14 18 20 22 25 28 30 33 36 42 43 44 50 52 57 61 64 67 70 75 76 78 82 84 86 89 91 92 95 97 98 101 102 104

## Sheet: ADGRD1 GPR133
Exons found						Unique variants displayed
exon #	chr	start	end	strand		variant	exons	transcripts	relative frequency	sd
1	5	129096667	129097226	+		1	14 20 23 24 27 32 33 36 37 38 43 44 46 47 48 49 52 53 54 55 58	ADGRD1_fat_1.5 ADGRD1_fat_2.3 ADGRD1_fat_3.4	0.308799333333333	0.141452562954276
2	5	129096746	129097226	+		2	1 4 6 9 12 20 23 24 27 32 33 36 37 38 43 44 46 47 48 49 52 53 54 55 58	ADGRD1_fat_1.3 ADGRD1_fat_2.2 ADGRD1_fat_3.2	0.528702333333333	0.104443349430844
3	5	129096754	129097226	+		3	1 4 6 9 12 17 20 23 24 27 32 33 36 37 38 43 44 46 47 48 49 52 53 54 55 58	ADGRD1_fat_1.2_(mo) ADGRD1_fat_2.1_(mo) ADGRD1_fat_3.1_(mo)	0.0370093333333333	0.0468261465672047
4	5	129097309	129097345	+		4	1 4 6 9 12 18 20 23 24 27 32 33 36 37 40	ADGRD1_fat_1.6 ADGRD1_fat_3.5	0.0342026666666667	0.0298354584568988
5	5	129109416	129109661	+		5	2 4 6 9 12 18 20 23 24 28	ADGRD1_fat_2.6	0.021362	0.0370000693512864
6	5	129109578	129109661	+		6	41 43 44 46 47 48 49 52 53 54 55 57	ADGRD1_fat_2.5	0.0112793333333333	0.0195363784088386
7	5	129110066	129110107	+		7	1 4 6 9 12 18 20 23 24 27 32 33 36 37 38 43 44 46 47 48 49 52 53 54 55 58	ADGRD1_fat_1.1	0.01567	0.0271412361546043
8	5	129112228	129112323	+
9	5	129115055	129115177	+
10	5	129120319	129120401	+		Transcripts in samples
11	5	129122410	129122590	+
12	5	129122411	129122590	+		transcript	exons	fraction_in_sample
13	5	129122411	129122593	+		ADGRD1_fat_1.1	1 4 6 9 12 18 20 23 24 27 32 33 36 37 38 43 44 46 47 48 49 52 53 54 55 58	0.04701
14	5	129128000	129128599	+		ADGRD1_fat_1.2_(mo)	1 4 6 9 12 17 20 23 24 27 32 33 36 37 38 43 44 46 47 48 49 52 53 54 55 58	0.016921
15	5	129128005	129128599	+		ADGRD1_fat_1.3	1 4 6 9 12 20 23 24 27 32 33 36 37 38 43 44 46 47 48 49 52 53 54 55 58	0.441686
16	5	129128012	129128599	+		ADGRD1_fat_1.4_(mo)	1 4 6 9 12 23 24 27 31 33 36 37 38 43 44 46 47 48 49 52 53 54 58	0.008285
17	5	129128036	129128599	+		ADGRD1_fat_1.5	14 20 23 24 27 32 33 36 37 38 43 44 46 47 48 49 52 53 54 55 58	0.340778
18	5	129128447	129128599	+		ADGRD1_fat_1.6	1 4 6 9 12 18 20 23 24 27 32 33 36 37 40	0.05488
19	5	129128447	129128674	+		ADGRD1_fat_1.7	30 33 36 37 38 43 44 46 47 48 49 52 53 54 58	0.005646
20	5	129128854	129129108	+		ADGRD1_fat_1.8	1 4 6 8 9 12 18 21	0.004986
21	5	129128854	129129570	+		ADGRD1_fat_1.9	1 4 6 8 9 12 19	0.015093
22	5	129131577	129131629	+		ADGRD1_fat_1.10	26 31 33 36 37 38 42	0.002205
23	5	129131577	129131632	+		ADGRD1_fat_1.11	30 33 36 37 38 42	0.002995
24	5	129132712	129132867	+		ADGRD1_fat_1.12	1 4 9 12 19	0.015962
25	5	129136904	129136994	+		ADGRD1_fat_1.13	51 53 54 58	0.021959
26	5	129136932	129136994	+		ADGRD1_fat_1.14	11 23 24 29	0.012844
27	5	129136935	129136994	+		ADGRD1_fat_1.15	34 37 38 42	0.005372
28	5	129136935	129136995	+		ADGRD1_fat_1.16	1 4 6 7	0.000464
29	5	129136935	129137109	+		ADGRD1_fat_1.17	5 9 10	0.002914
30	5	129139586	129139705	+		ADGRD1_fat_2.1_(mo)	2 4 6 9 12 17 20 23 24 27 32 33 36 37 38 43 44 46 47 48 49 52 53 54 55 57	0.090528
31	5	129139588	129139701	+		ADGRD1_fat_2.2	2 4 6 9 12 20 23 24 27 32 33 36 37 38 43 44 46 47 48 49 52 53 54 55 57	0.644526
32	5	129139588	129139705	+		ADGRD1_fat_2.3	16 20 23 24 27 32 33 36 37 38 43 44 46 47 48 49 52 53 54 55 57	0.154095
33	5	129140734	129140844	+		ADGRD1_fat_2.4	25 32 33 36 37 38 44 46 47 48 49 52 53 54 56	0.002854
34	5	129142447	129142535	+		ADGRD1_fat_2.5	41 43 44 46 47 48 49 52 53 54 55 57	0.033838
35	5	129142458	129142535	+		ADGRD1_fat_2.6	2 4 6 9 12 18 20 23 24 28	0.064086
36	5	129142460	129142535	+		ADGRD1_fat_2.7	2 4 6 9 12 23 24 28	0.005896
37	5	129143967	129144108	+		ADGRD1_fat_2.8	30 33 36 37 38 45	0.003819
38	5	129162595	129162668	+		ADGRD1_fat_2.9	50 52 53 54 55 57	0.000358
39	5	129162595	129163144	+		ADGRD1_fat_3.1_(mo)	3 4 6 9 12 17 20 23 24 27 32 33 36 37 38 43 44 46 47 48 49 52 53 54 55 59	0.003579
40	5	129162595	129163209	+		ADGRD1_fat_3.2	3 4 6 9 12 20 23 24 27 32 33 36 37 38 43 44 46 47 48 49 52 53 54 55 59	0.499895
41	5	129164317	129164350	+		ADGRD1_fat_3.4	15 20 23 24 27 32 33 36 37 38 43 44 46 47 48 49 52 53 54 55 59	0.431525
42	5	129165368	129165671	+		ADGRD1_fat_3.5	3 4 6 9 12 18 20 23 24 27 32 33 36 37 39	0.047728
43	5	129171806	129171929	+		ADGRD1_fat_3.3	3 4 6 9 12 20 22 24 27 32 33 36 37 38 43 44 46 47 48 49 52 53 55 59	0.002947
44	5	129178049	129178152	+		ADGRD1_fat_3.6	35 37 38 43 44 46 47 48 49 52 53 59	0.011218
45	5	129178049	129178160	+		ADGRD1_fat_3.7	3 4 6 8 9 13	0.003109
46	5	129179169	129179280	+
47	5	129179543	129179696	+
48	5	129188326	129188392	+
49	5	129189633	129189699	+
50	5	129198107	129198455	+
51	5	129198109	129198709	+
52	5	129198618	129198709	+
53	5	129200680	129200806	+
54	5	129201132	129201173	+
55	5	129201456	129201548	+
56	5	129201456	129201635	+
57	5	129202464	129204596	+
58	5	129202464	129204597	+
59	5	129202464	129204604	+
already annotated
reference	>NM_001081342.1 Mus musculus adhesion G protein-coupled receptor D1 (Adgrd1), transcript variant 3, mRNA	>NM_001347486.1 Mus musculus adhesion G protein-coupled receptor D1 (Adgrd1), transcript variant 2, mRNA	>XM_006504308.2 PREDICTED: Mus musculus adhesion G protein-coupled receptor D1 (Adgrd1), transcript variant X2, mRNA
Exons in already annotated variants (similar exons may have been combined according to the definition described in the method section)
3 4 6 8 9 11 15 20 23 24 27 28 30 32 33 35 36 37 38 43 44 46 47 48 49 52 53 54 55 58 59

## Sheet: ADGRB3 Bai3
Exons found						Unique variants displayed
exon #	chr	start	end	strand		variant	exons	transcripts	relative frequency	sd
1	1	25066932	25066968	-		1	2 7 8 9 10 11 12 16 17 20 21 24 25 27	ADGRB3_islets_1.10 ADGRB3_islets_2.13 ADGRB3_islets_3.8	0.171313333333333	0.0849765477901599
2	1	25067368	25068356	-		2	2 7 8 9 10 11 12 14 16 17 20 21 24 25 26 31	ADGRB3_islets_1.8 ADGRB3_islets_2.10 ADGRB3_islets_3.6	0.230297666666667	0.084631861118218
3	1	25067556	25068356	-		3	2 7 8 9 10 11 12 14 16 17 20 21 24 25 26 35 36 37 38 39 40 42 44 45 46 48 50 52 56 70 76	ADGRB3_islets_1.2 ADGRB3_islets_2.1 ADGRB3_islets_3.1	0.292505	0.0210478410294263
4	1	25067563	25068356	-		4	67 70 76	ADGRB3_islets_1.12 ADGRB3_islets_3.11	0.0131346666666667	0.0140394459411094
5	1	25067963	25068356	-		5	2 7 8 9 10 11 12 16 17 20 21 24 25 26 35 36 37 38 39 40 42 44 45 46 48 50 54 58	ADGRB3_islets_1.7 ADGRB3_islets_3.4	0.0123973333333333	0.0167073638355467
6	1	25074685	25074786	-		6	3 7 8 9 10 11 12 14 16 17 20 21 24 25 26 30	ADGRB3_islets_3.7	0.0342666666666667	0.0593516076726935
7	1	25074685	25074789	-		7	4 7 8 9 10 11 12 14 16 17 20 21 24 25 28	ADGRB3_islets_2.11	0.097255	0.168450601290111
8	1	25084244	25084279	-		8	4 7 8 9 10 11 12 14 16 17 20 21 24 25 26 35 36 37 38 39 40 42 44 45 46 48 50 54 57	ADGRB3_islets_2.6	0.019536	0.0338373445766656
9	1	25093765	25094408	-		9	67 70 75	ADGRB3_islets_1.11	0.0144803333333333	0.0250806730438665
10	1	25098876	25098915	-		10	2 7 8 9 10 11 12 14 16 17 20 21 24 25 26 34	ADGRB3_islets_1.9	0.0311066666666667	0.0538783271207759
11	1	25101433	25101528	-		11	2 7 8 9 10 11 12 14 16 17 20 21 24 25 26 35 36 37 38 39 40 42 44 45 46 48 50 52 56 62	ADGRB3_islets_1.3	0.0114996666666667	0.0199180069367729
12	1	25111692	25111863	-
13	1	25111692	25112275	-
14	1	25112177	25112275	-		Transcripts in samples
15	1	25113697	25114160	-
16	1	25117289	25117374	-		transcript	exons	fraction_in_sample
17	1	25126641	25126707	-		ADGRB3_islets_1.1	1 5 7 8 9 10 11 12 14 16 17 20 21 24 25 26 35 36 37 38 39 40 42 44 45 46 48 50 52 56 70 76	0.013321
18	1	25126641	25126729	-		ADGRB3_islets_1.2	2 7 8 9 10 11 12 14 16 17 20 21 24 25 26 35 36 37 38 39 40 42 44 45 46 48 50 52 56 70 76	0.316501
19	1	25126641	25126743	-		ADGRB3_islets_1.3	2 7 8 9 10 11 12 14 16 17 20 21 24 25 26 35 36 37 38 39 40 42 44 45 46 48 50 52 56 62	0.034499
20	1	25128819	25128888	-		ADGRB3_islets_1.4	2 7 8 9 10 11 12 14 16 17 20 21 24 25 26 35 36 37 38 39 40 42 44 45 46 48 50 52 56 61	0.020407
21	1	25131251	25131401	-		ADGRB3_islets_1.5	2 7 8 9 10 11 12 14 16 17 20 21 24 25 26 35 36 37 38 39 40 42 44 45 46 48 50 52 56 60	0.007211
22	1	25131251	25131561	-		ADGRB3_islets_1.6	2 7 8 9 10 11 12 14 16 17 20 21 24 25 26 35 36 37 38 39 40 42 43 45 46 48 50 54 58	0.010976
23	1	25208151	25208285	-		ADGRB3_islets_1.7	2 7 8 9 10 11 12 16 17 20 21 24 25 26 35 36 37 38 39 40 42 44 45 46 48 50 54 58	0.031397
24	1	25221760	25221862	-		ADGRB3_islets_1.8	2 7 8 9 10 11 12 14 16 17 20 21 24 25 26 31	0.163994
25	1	25226720	25226823	-		ADGRB3_islets_1.9	2 7 8 9 10 11 12 14 16 17 20 21 24 25 26 34	0.09332
26	1	25228421	25228547	-		ADGRB3_islets_1.10	2 7 8 9 10 11 12 16 17 20 21 24 25 27	0.24256
27	1	25228421	25229205	-		ADGRB3_islets_1.11	67 70 75	0.043441
28	1	25228421	25229406	-		ADGRB3_islets_1.12	67 70 76	0.011473
29	1	25228421	25229476	-		ADGRB3_islets_1.13	66 71	0.010899
30	1	25228641	25229476	-		ADGRB3_islets_2.1	4 7 8 9 10 11 12 14 16 17 20 21 24 25 26 35 36 37 38 39 40 42 44 45 46 48 50 52 56 70 77	0.283847
31	1	25228655	25229205	-		ADGRB3_islets_2.10	4 7 8 9 10 11 12 14 16 17 20 21 24 25 26 32	0.201277
32	1	25228655	25229406	-		ADGRB3_islets_2.13	4 7 8 9 10 11 12 16 17 20 21 24 25 28	0.077261
33	1	25228655	25229476	-		ADGRB3_islets_2.2	4 7 8 9 10 11 12 14 16 17 20 21 24 25 26 35 36 37 38 39 40 42 44 45 46 48 50 52 56 63 64	0.017936
34	1	25228939	25229205	-		ADGRB3_islets_2.3	4 7 8 9 10 11 12 14 16 17 20 21 24 25 26 35 36 37 38 39 40 42 44 45 46 48 50 52 56 70 74	0.002684
35	1	25396436	25396479	-		ADGRB3_islets_2.4	4 7 8 9 10 11 12 14 16 17 20 21 24 25 26 35 36 37 38 39 40 42 44 45 46 48 50 52 56 64	0.012319
36	1	25420558	25420660	-		ADGRB3_islets_2.5	4 7 8 9 10 11 12 14 16 17 20 21 24 25 26 35 36 37 38 39 40 42 44 45 46 48 50 52 70 74	0.002211
37	1	25431423	25431498	-		ADGRB3_islets_2.6	4 7 8 9 10 11 12 14 16 17 20 21 24 25 26 35 36 37 38 39 40 42 44 45 46 48 50 54 57	0.058608
38	1	25432427	25432576	-		ADGRB3_islets_2.7	4 7 8 9 10 11 12 14 16 17 20 21 24 25 26 35 36 37 38 39 40 42 44 45 46 48 50 52 72	0.002311
39	1	25456992	25457100	-		ADGRB3_islets_2.8	4 6 8 9 10 11 12 16 18 20 21 24 25 26 35 36 37 38 39 40 42 44 45 46 48 50 55	0.003331
40	1	25460743	25460811	-		ADGRB3_islets_2.9	15 16 17 20 21 24 25 26 35 36 37 38 39 40 42 44 45 47	0.011271
41	1	25460743	25460814	-		ADGRB3_islets_2.11	4 7 8 9 10 11 12 14 16 17 20 21 24 25 28	0.291765
42	1	25487925	25488119	-		ADGRB3_islets_2.12	15 16 17 20 21 23 24 25 26 35 36 37 38 39 41	0.002442
43	1	25504429	25504539	-		ADGRB3_islets_2.14	4 6 8 9 10 11 12 16 19	0.006899
44	1	25504433	25504539	-		ADGRB3_islets_2.15	68 72	0.025837
45	1	25504913	25505014	-		ADGRB3_islets_3.1	3 7 8 9 10 11 12 14 16 17 20 21 24 25 26 35 36 37 38 39 40 42 44 45 46 48 50 52 56 70 78	0.277167
46	1	25531870	25532034	-		ADGRB3_islets_3.4	3 7 8 9 10 11 12 16 17 20 21 24 25 26 35 36 37 38 39 40 42 44 45 46 48 50 54 59	0.005795
47	1	25531870	25532073	-		ADGRB3_islets_3.6	3 7 8 9 10 11 12 14 16 17 20 21 24 25 26 33	0.325622
48	1	25532475	25532639	-		ADGRB3_islets_3.8	3 7 8 9 10 11 12 16 17 20 21 24 25 29	0.194119
49	1	25532475	25532641	-		ADGRB3_islets_3.11	69 70 78	0.027931
50	1	25547416	25547580	-		ADGRB3_islets_3.2_(mo)	3 7 8 9 10 11 12 16 17 20 21 24 25 26 35 36 37 38 39 40 42 44 45 46 48 50 54 70 78	0.017014
51	1	25551797	25552851	-		ADGRB3_islets_3.3	3 7 8 9 10 11 12 16 17 20 21 24 25 26 35 36 37 38 39 40 42 44 45 46 48 50 52 70 78	0.009819
52	1	25553675	25553836	-		ADGRB3_islets_3.5	3 7 8 9 10 11 12 16 17 20 21 24 25 26 35 36 37 38 39 40 42 43 45 46 49	0.006903
53	1	25553675	25553843	-		ADGRB3_islets_3.7	3 7 8 9 10 11 12 14 16 17 20 21 24 25 26 30	0.1028
54	1	25553769	25553836	-		ADGRB3_islets_3.9	3 7 8 9 10 11 13 16 17 20 22	0.010476
55	1	25553769	25553942	-		ADGRB3_islets_3.10	65 70 73 78	0.010011
56	1	25559755	25559865	-		ADGRB3_islets_3.12	51 54 59	0.00387
57	1	25559755	25559887	-		ADGRB3_islets_3.13	51 53	0.008471
58	1	25559755	25559988	-
59	1	25559755	25560063	-
60	1	25571624	25571813	-
61	1	25582462	25582639	-
62	1	25582580	25582639	-
63	1	25582580	25582702	-
64	1	25583066	25583107	-
65	1	25752111	25752434	-
66	1	25774702	25774844	-
67	1	25802907	25803427	-
68	1	25802913	25803427	-
69	1	25802917	25803427	-
70	1	25826004	25826775	-
71	1	25826004	25827173	-
72	1	25826004	25827735	-
73	1	25827247	25827429	-								s
74	1	25827247	25827735	-
75	1	25827247	25827801	-
76	1	25829462	25830135	-
77	1	25829462	25830138	-
78	1	25829462	25830196	-
already annotated
reference	>NM_175642.4 Mus musculus adhesion G protein-coupled receptor B3 (Adgrb3), mRNA	>XM_006495817.3 PREDICTED: Mus musculus adhesion G protein-coupled receptor B3 (Adgrb3), transcript variant X1, mRNA	>XM_017319555.1 PREDICTED: Mus musculus adhesion G protein-coupled receptor B3 (Adgrb3), transcript variant X2, mRNA	>XM_006495818.3 PREDICTED: Mus musculus adhesion G protein-coupled receptor B3 (Adgrb3), transcript variant X3, mRNA
Exons in already annotated variants (similar exons may have been combined according to the definition described in the method section)
2 3 4 7 8 9 10 11 12 14 16 17 20 21 24 25 26 35 36 37 38 39 41 42 43 44 45 46 48 49 50 52 54 56 57 70 76 78
Variants supported by long PacBio sequences
Variant 3

## Sheet: ADGRE1 Emr1
Exons foun						Unique variants displayed
Exon #	chr	start	end	strand		variant	exons	transcripts	relative frequency	sd
1	17	57296697	57296768	+		1	12 14 20 22 24 25 27 28 31 32 36 39 42 45 47 53 55 58 60 64 68 77	ADGRE1_fat_1.1 ADGRE1_fat_2.2 ADGRE1_fat_3.7 ADGRE1_liver_10.3 ADGRE1_liver_23.1 ADGRE1_liver_24.1 ADGRE1_liver_9.1 ADGRE1_islets_1.1 ADGRE1_islets_2.1 ADGRE1_islets_3.1	0.9179945	0.0372676683385061
2	17	57297049	57297157	+		2	13 14 25 27 28 31 32 36 39 42 45 47 53 55 58 60 64 68 77	ADGRE1_fat_3.8 ADGRE1_liver_23.4 ADGRE1_liver_9.3	0.0104775	0.0227796578710529
3	17	57297246	57297341	+		3	29 32 36 39 42 45 47 53 55 58 60 64 68 70 79	ADGRE1_islets_3.2	0.00646	0.0204283136846877
4	17	57358588	57358756	+		4	67 70 79	ADGRE1_islets_2.6	0.0038838	0.012281653976562
5	17	57358606	57358756	+		5	44 47 53 55 58 60 64 68 70 78	ADGRE1_islets_1.4	0.0045118	0.0142675643471477
6	17	57358617	57358756	+		6	38 42 45 47 53 55 58 60 64 68 70 78	ADGRE1_islets_1.3	0.0036544	0.0115562274813193
7	17	57358642	57358756	+		7	59 64 68 70 82	ADGRE1_liver_24.5	0.0054126	0.0171161440634274
8	17	57358690	57358756	+		8	46 53 55 58 60 64 68 70 81	ADGRE1_liver_10.6	0.0053436	0.0168979469048758
9	17	57358716	57358756	+		9	26 28 31 32 36 39 42 45 47 53 55 58 60 69	ADGRE1_fat_3.9	0.0031212	0.00987010103291755
10	17	57358721	57358756	+
11	17	57358723	57358756	+
12	17	57358732	57358756	+		Transcripts in samples
13	17	57358733	57358756	+
14	17	57361672	57361734	+		transcript	exons	fraction_in_sample
15	17	57361672	57361774	+		ADGRE1_fat_2.10	1 2 3 40	0.001654
16	17	57367851	57367860	+		ADGRE1_islets_2.1	10 14 20 22 24 25 27 28 31 32 36 39 42 45 47 53 55 58 60 64 68 72	0.861355
17	17	57400621	57400631	+		ADGRE1_islets_3.1	11 14 20 22 24 25 27 28 31 32 36 39 42 45 47 53 55 58 60 64 68 72	0.930991
18	17	57401898	57402051	+		ADGRE1_fat_1.1	12 14 20 22 24 25 27 28 31 32 36 39 42 45 47 53 55 58 60 64 68 77	0.99484
19	17	57401904	57402051	+		ADGRE1_fat_3.6	13 14 20 22 24 25 27 28 31 32 36 39 42 45 47 53 55 58 60 64 68 70 84	0.029115
20	17	57401905	57402051	+		ADGRE1_fat_3.7	13 14 20 22 24 25 27 28 31 32 36 39 42 45 47 53 55 58 60 64 68 77	0.932957
21	17	57402499	57402656	+		ADGRE1_fat_3.8	13 14 25 27 28 31 32 36 39 42 45 47 53 55 58 60 64 68 77	0.006716
22	17	57402501	57402656	+		ADGRE1_fat_1.2	16 37 39 42 45 47 53 55 58 60 64 68 77	0.00516
23	17	57402738	57402861	+		ADGRE1_liver_24.4	17 33 36 39 42 45 47 53 55 58 60 64 75	0.001639
24	17	57402742	57402861	+		ADGRE1_liver_9.2	18 22 24 25 27 28 31 32 36 39 42 45 47 53 55 58 60 64 68 70 84	0.019399
25	17	57406834	57406980	+		ADGRE1_fat_2.6	19 25 27 28 31 32 36 39 43	0.004534
26	17	57408335	57408495	+		ADGRE1_fat_2.4	21 24 25 27 28 31 32 36 39 45 49 53 55 58 60 64 69	0.005339
27	17	57408346	57408495	+		ADGRE1_islets_1.2	23 25 27 28 31 32 36 39 42 45 47 53 55 58 60 64 68 70 78	0.022176
28	17	57410718	57410858	+		ADGRE1_islets_2.4	23 25 27 28 31 32 36 39 45 48	0.027337
29	17	57410940	57411091	+		ADGRE1_islets_2.2	26 28 31 32 36 39 42 45 47 53 55 58 60 64 68 70 79	0.023425
30	17	57410944	57411091	+		ADGRE1_fat_3.9	26 28 31 32 36 39 42 45 47 53 55 58 60 69	0.031212
31	17	57410945	57411091	+		ADGRE1_liver_23.6	26 28 31 32 36 39 45 47 53 55 58 60 68 70 83	0.001977
32	17	57413673	57413761	+		ADGRE1_fat_2.5	26 28 31 32 36 39 45 49 53 55 58 61	0.023169
33	17	57413743	57413761	+		ADGRE1_fat_2.8	26 28 31 45 50	0.008094
34	17	57418927	57418990	+		ADGRE1_liver_23.5	29 32 36 39 42 45 47 53 54 58 60 64 68 70 83	0.017938
35	17	57419317	57419405	+		ADGRE1_islets_3.2	29 32 36 39 42 45 47 53 55 58 60 64 68 70 79	0.0646
36	17	57419322	57419405	+		ADGRE1_islets_2.3	29 32 36 39 42 45 47 55 58 60 65	0.026789
37	17	57419391	57419405	+		ADGRE1_liver_9.4	30 32 36 39 42 45 47 53 55 58 60 69	0.010848
38	17	57420345	57420524	+		ADGRE1_liver_24.3	34 36 39 42 45 47 53 55 58 60 64 68 70 82	0.003269
39	17	57420347	57420524	+		ADGRE1_liver_10.5	35 39 42 45 47 53 55 58 60 68 74	0.002726
40	17	57420347	57420525	+		ADGRE1_islets_1.3	38 42 45 47 53 55 58 60 64 68 70 78	0.036544
41	17	57441253	57441371	+		ADGRE1_liver_24.1	4 14 20 22 24 25 27 28 31 32 36 39 42 45 47 53 55 58 60 64 68 75	0.919311
42	17	57441255	57441371	+		ADGRE1_liver_24.2	4 14 25 27 28 31 32 36 39 42 45 47 53 55 58 62	0.021654
43	17	57441255	57441372	+		ADGRE1_islets_3.3	41 45 47 53 55 58 60 68 72	0.004409
44	17	57443895	57444082	+		ADGRE1_islets_1.4	44 47 53 55 58 60 64 68 70 78	0.045118
45	17	57443898	57444082	+		ADGRE1_liver_23.7	44 47 53 58 60 64 68 70 83	0.011662
46	17	57444967	57445179	+		ADGRE1_liver_10.7	46 53 54 58 60 68 70 81	0.002303
47	17	57445009	57445179	+		ADGRE1_liver_10.6	46 53 55 58 60 64 68 70 81	0.053436
48	17	57445009	57445182	+		ADGRE1_liver_10.3	5 14 20 22 24 25 27 28 31 32 36 39 42 45 47 53 55 58 60 64 68 74	0.92854
49	17	57445018	57445179	+		ADGRE1_liver_10.4	5 14 25 27 28 31 32 36 39 42 45 47 53 55 58 60 66	0.012996
50	17	57445018	57445182	+		ADGRE1_islets_2.5	51 55 58 60 68 72	0.012164
51	17	57447524	57448024	+		ADGRE1_islets_2.7	51 68 72	0.010091
52	17	57447829	57448024	+		ADGRE1_fat_2.7	52 55 58 60 68 70 80	0.023875
53	17	57447830	57448024	+		ADGRE1_liver_9.5	56 60 68 70 84	0.00365
54	17	57449851	57450101	+		ADGRE1_liver_23.8	57 60 68 70 83	0.011966
55	17	57449866	57450101	+		ADGRE1_liver_24.5	59 64 68 70 82	0.054126
56	17	57460608	57460759	+		ADGRE1_liver_23.1	6 14 20 22 24 25 27 28 31 32 36 39 42 45 47 53 55 58 60 64 68 76	0.877162
57	17	57460648	57460759	+		ADGRE1_liver_23.4	6 14 25 27 28 31 32 36 39 42 45 47 53 55 58 60 64 68 76	0.07042
58	17	57460693	57460759	+		ADGRE1_liver_23.3_(mo)	6 15 20 22 24 25 27 28 31 32 36 39 42 45 47 53 60 64 68 76	0.005228
59	17	57475677	57475920	+		ADGRE1_liver_23.2_(mo)	6 15 20 22 24 25 27 28 31 32 36 39 42 45 47 55 58 60 64 68 70 83	0.003646
60	17	57475829	57475920	+		ADGRE1_fat_2.9	63 68 70 80	0.009111
61	17	57475829	57475969	+		ADGRE1_islets_2.6	67 70 79	0.038838
62	17	57475829	57476321	+		ADGRE1_liver_9.1	7 14 20 22 24 25 27 28 31 32 36 39 42 45 47 53 55 58 60 64 68 77	0.938464
63	17	57478767	57478940	+		ADGRE1_liver_9.3	7 14 25 27 28 31 32 36 39 42 45 47 53 55 58 60 64 68 77	0.027639
64	17	57478772	57478940	+		ADGRE1_islets_1.1	8 14 20 22 24 25 27 28 31 32 36 39 42 45 47 53 55 58 60 64 68 71	0.896161
65	17	57478772	57478941	+		ADGRE1_fat_2.2	9 14 20 22 24 25 27 28 31 32 36 39 42 45 47 53 55 58 60 64 68 73	0.900164
66	17	57478772	57479194	+		ADGRE1_fat_2.3	9 14 20 22 24 25 27 28 31 45 47 53 55 58 60 64 68 73	0.024061
67	17	57480900	57481024	+
68	17	57480920	57481024	+
69	17	57480920	57481025	+
70	17	57483115	57483167	+
71	17	57483115	57483517	+
72	17	57483115	57483518	+
73	17	57483115	57483521	+
74	17	57483115	57483522	+
75	17	57483115	57483523	+
76	17	57483115	57483524	+
77	17	57483115	57483525	+
78	17	57483255	57483517	+
79	17	57483255	57483518	+
80	17	57483255	57483521	+
81	17	57483255	57483522	+
82	17	57483255	57483523	+
83	17	57483255	57483524	+
84	17	57483255	57483525	+
already annotated
reference	>XM_006523602.1 PREDICTED: Mus musculus adhesion G protein-coupled receptor E1 (Adgre1), transcript variant X2, mRNA	>NM_001355723.1 Mus musculus adhesion G protein-coupled receptor E1 (Adgre1), transcript variant 3, mRNA	>NM_010130.4 Mus musculus adhesion G protein-coupled receptor E1 (Adgre1), transcript variant 1, mRNA	>NM_001355722.1 Mus musculus adhesion G protein-coupled receptor E1 (Adgre1), transcript variant 2, mRNA
Exons in already annotated variants (similar exons may have been combined according to the definition described in the method section)
8 14 17 19 21 23 25 27 28 30 32 36 38 41 43 44 47 52 55 58 60 65 69 70 77 84
Variants supported by long PacBio sequences
Variant 1, Variant 2, Liver24.4

## Sheet: ADGRE4 Emr4
Exons found						Unique variants displayed
Exon #	chr	start	end	strand		variant	exons	transcripts	relative frequency	sd
1	17	55749993	55750092	+		1	2 7 10 12 15 22 25 29 32 34 36 40 43 45 46 53 56	ADGRE4_liver_10.2 ADGRE4_liver_23.1 ADGRE4_liver_24.1 ADGRE4_liver_9.1	0.882093	0.0300544555210482
2	17	55750006	55750092	+		2	33 36 40 43 45 46 53 61	ADGRE4_liver_24.4 ADGRE4_liver_9.5	0.0135585	0.0187520794491349
3	17	55750010	55750092	+		3	9 12 15 22 25 29 32 34 36 40 43 45 46 53 54 65	ADGRE4_liver_23.3 ADGRE4_liver_24.2	0.01332225	0.0162414176387613
4	17	55758084	55758210	+		4	20 25 29 32 34 36 40 43 45 46 53 54 63	ADGRE4_liver_9.2	0.01025975	0.0205195
5	17	55758173	55758210	+
6	17	55760512	55760582	+
7	17	55760512	55760602	+		Transcripts in samples
8	17	55765432	55765459	+
9	17	55777992	55778046	+		transcript	exons	fraction_in_sample
10	17	55777996	55778046	+		ADGRE4_liver_10.1	2 7 10 12 15 22 25 29 32 34 36 40 43 45 46 53 54 66	0.039595
11	17	55778803	55778931	+		ADGRE4_liver_10.2	2 7 10 12 15 22 25 29 32 34 36 40 43 45 46 53 56	0.873224
12	17	55778809	55778931	+		ADGRE4_liver_10.3	14 21 25 29 32 34 36 40 43 45 46 53 56	0.030439
13	17	55784969	55785123	+		ADGRE4_liver_10.4	17 21 25 29 32 34 37 40 43 45 48	0.019932
14	17	55784970	55785123	+		ADGRE4_liver_10.5	2 5 7 10 12 15 22 25 30	0.00789
15	17	55784971	55785123	+		ADGRE4_liver_10.6	18 25 29 32 34 40 43 45 48	0.003324
16	17	55789334	55789627	+		ADGRE4_liver_10.7	2 5 7 10 12 15 25 30	0.000995
17	17	55789748	55790278	+		ADGRE4_liver_10.8	39 43 45 46 56	0.005918
18	17	55790367	55791514	+		ADGRE4_liver_10.9	27 32 34 40 44	0.005521
19	17	55790482	55791514	+		ADGRE4_liver_10.10	51 53 60	0.008024
20	17	55791259	55791514	+		ADGRE4_liver_10.11	51 53 56	0.005138
21	17	55791263	55791514	+		ADGRE4_liver_23.1	3 7 10 12 15 22 25 29 32 34 36 40 43 45 46 53 58	0.903217
22	17	55791474	55791514	+		ADGRE4_liver_23.2	4 7 10 12 15 22 25 29 32 34 36 40 43 45 46 53 58	0.008173
23	17	55791474	55791515	+		ADGRE4_liver_23.3	9 12 15 22 25 29 32 34 36 40 43 45 46 53 54 65	0.020264
24	17	55791474	55791516	+		ADGRE4_liver_23.4	3 7 12 15 22 25 29 32 34 36 40 43 45 46 53 58	0.009378
25	17	55791919	55792054	+		ADGRE4_liver_23.5	11 15 29 32 34 36 40 43 45 46 53 58	0.018211
26	17	55794530	55794742	+		ADGRE4_liver_23.6	26 32 34 36 40 43 45 46 50	0.022996
27	17	55794627	55794742	+		ADGRE4_liver_23.7	31 34 36 40 43 45 46 53 62	0.010077
28	17	55794639	55794742	+		ADGRE4_liver_23.8	31 34 36 40 43 45 46 53 65	0.007685
29	17	55794641	55794742	+		ADGRE4_liver_24.1	1 7 10 12 15 22 25 29 32 34 36 40 43 45 46 53 57	0.908445
30	17	55794641	55794744	+		ADGRE4_liver_24.2	9 12 15 22 25 29 32 34 36 40 43 45 46 53 54 64	0.033025
31	17	55797595	55797781	+		ADGRE4_liver_24.3	19 25 29 32 34 37 43 45 46 53 64	0.003796
32	17	55797597	55797781	+		ADGRE4_liver_24.4	33 36 40 43 45 46 53 61	0.014476
33	17	55799606	55799776	+		ADGRE4_liver_24.5	13 22 25 29 32 34 36 38	0.000596
34	17	55799609	55799776	+		ADGRE4_liver_24.6	1 5 7 10 12 15 24	0.005599
35	17	55799609	55799777	+		ADGRE4_liver_24.7	8 10 12 15 24	0.004509
36	17	55802009	55802212	+		ADGRE4_liver_24.8	42 45 46 49	0.004463
37	17	55802120	55802212	+		ADGRE4_liver_24.9	1 6 53 57	0.003166
38	17	55805778	55805929	+		ADGRE4_liver_24.10	13 29 32 35	0.002999
39	17	55814152	55814389	+		ADGRE4_liver_24.11	16 22 25 30	0.011095
40	17	55814154	55814389	+		ADGRE4_liver_24.12	33 37 41	0.007831
41	17	55814154	55814784	+		ADGRE4_liver_9.1	3 7 10 12 15 22 25 29 32 34 36 40 43 45 46 53 55	0.843486
42	17	55816967	55817122	+		ADGRE4_liver_9.5	33 36 40 43 45 46 53 59	0.039758
43	17	55817056	55817122	+		ADGRE4_liver_9.6	3 5 7 10 12 15 23	0.008949
44	17	55817056	55817125	+		ADGRE4_liver_9.2	20 25 29 32 34 36 40 43 45 46 53 54 63	0.041039
45	17	55818667	55818758	+		ADGRE4_liver_9.3	14 25 29 32 34 36 40 43 45 46 53 55	0.013581
46	17	55820575	55820755	+		ADGRE4_liver_9.4	28 32 34 37 40 43 45 46 53 55	0.00846
47	17	55820575	55820756	+		ADGRE4_liver_9.7	33 37 40 43 45 47	0.014449
48	17	55820575	55820757	+		ADGRE4_liver_9.8	3 5 7 53 55	0.012462
49	17	55825138	55825196	+		ADGRE4_liver_9.9	14 25 30	0.01365
50	17	55825138	55825205	+		ADGRE4_liver_9.10	52 63	0.004166
51	17	55825141	55825218	+
52	17	55843202	55843300	+
53	17	55843205	55843300	+
54	17	55852207	55852348	+
55	17	55852207	55853582	+
59	17	55852244	55853582	+
56	17	55852207	55853615	+
60	17	55852244	55853615	+
57	17	55852207	55853628	+
61	17	55852244	55853628	+
58	17	55852207	55853743	+
62	17	55852244	55853743	+
63	17	55868153	55868766	+
64	17	55868153	55870389	+
65	17	55868153	55870434	+
66	17	55868153	55870478	+
already annotated
reference	>NM_139138.3 Mus musculus adhesion G protein-coupled receptor E4 (Adgre4), mRNA
Exons in already annotated variants (similar exons may have been combined according to the definition described in the method section)
1 7 9 12 13 23 25 28 30 31 33 35 36 39 43 45 48 52 57

## Sheet: ADGRE5 CD97
Exons found						Unique variants displayed
exon #	chr	start	end	strand		variant	exons	transcripts	relative frequency	sd
1	8	83712594	83712603	-		1	16 20 28 31 33 37 43 45 50 55 58 59 62 65 86 91 95 115	ADGRE5_fat_1.4 ADGRE5_fat_2.7 ADGRE5_fat_3.3 ADGRE5_liver_10.4 ADGRE5_liver_23.5 ADGRE5_liver_24.4 ADGRE5_liver_9.5 ADGRE5_islets_1.6 ADGRE5_islets_2.4 ADGRE5_islets_3.6	0.2748486	0.132640346722674
2	8	83715438	83723902	-		2	16 20 28 31 33 37 43 45 50 55 58 59 62 65 71 86 91 95 115	ADGRE5_fat_1.2 ADGRE5_fat_2.5 ADGRE5_fat_3.2 ADGRE5_liver_10.2 ADGRE5_liver_23.3 ADGRE5_liver_24.2 ADGRE5_liver_9.3 ADGRE5_islets_2.2 ADGRE5_islets_3.3	0.2003157	0.142602495416104
3	8	83715449	83723902	-		3	16 20 28 31 33 37 43 45 50 55 58 59 62 65 71 82 86 91 95 115	ADGRE5_fat_1.1 ADGRE5_fat_3.1 ADGRE5_liver_10.1 ADGRE5_liver_23.1 ADGRE5_liver_24.1 ADGRE5_liver_9.1 ADGRE5_islets_1.1 ADGRE5_islets_3.1	0.2724002	0.171947545127254
4	8	83715449	83724360	-		4	6 20 28 31 33 37 43 45 50 55 58 59 62 65 71 86 91 99 107	ADGRE5_liver_10.3 ADGRE5_liver_24.3 ADGRE5_islets_1.3 ADGRE5_islets_2.3	0.0228472	0.0322724555303056
5	8	83715467	83723902	-		5	14 20 28 31 33 37 43 45 50 55 58 59 62 65 71 84 91 99 110	ADGRE5_liver_23.4 ADGRE5_islets_3.4	0.009912	0.0216100323204036
6	8	83719813	83723902	-		6	11 20 28 31 33 37 43 45 50 55 58 59 62 65 71 82 86 91 99 114	ADGRE5_fat_2.2 ADGRE5_liver_23.2	0.0123911	0.0369410613348405
7	8	83719813	83724077	-		7	11 20 28 31 33 37 43 45 50 55 58 59 62 65 71 82 86 91 97 114	ADGRE5_fat_2.1 ADGRE5_islets_1.2	0.0145897	0.0420944315505824
8	8	83720230	83723902	-		8	16 20 28 31 33 37 43 45 50 55 58 59 62 65 86 91 100 115	ADGRE5_fat_1.7 ADGRE5_islets_3.7	0.0050637	0.0142236486493445
9	8	83720403	83723902	-		9	16 20 28 31 33 37 43 45 50 55 58 59 62 65 86 91 97 115	ADGRE5_fat_1.5 ADGRE5_liver_23.6	0.0070013	0.0153275208117077
10	8	83720459	83723622	-		10	16 20 28 31 33 37 43 45 50 55 58 59 62 65 86 91 99 115	ADGRE5_fat_1.3 ADGRE5_fat_3.4	0.0155844	0.0337661181534916
11	8	83720459	83723902	-		11	89 95 106	ADGRE5_islets_3.12	0.0062227	0.0196779051959298
12	8	83720459	83724077	-		12	76 91 95 106	ADGRE5_islets_3.11	0.0032224	0.0101901235321266
13	8	83720503	83723902	-		13	78 87	ADGRE5_islets_2.15	0.0039933	0.0126279233803504
14	8	83721394	83723902	-		14	80 93	ADGRE5_islets_2.14	0.0093848	0.0296773433851482
15	8	83721394	83724077	-		15	79 86 91 111	ADGRE5_islets_2.12	0.0032082	0.0101452191893522
16	8	83721411	83723902	-		16	1 17 20 28 31 33 37 43 45 50 55 58 59 62 65 71 82 86 91 95 111	ADGRE5_islets_2.1	0.0545929	0.172637908073806
17	8	83722677	83723902	-		17	2 20 28 31 33 37 43 45 50 55 58 59 62 65 82 86 94	ADGRE5_islets_1.9	0.0030665	0.00969712444490634
18	8	83723651	83723902	-		18	2 20 28 31 33 37 43 45 50 55 58 59 62 65 74 86 91 97 108	ADGRE5_islets_1.4	0.0048902	0.0154641702137554
19	8	83723978	83724077	-		19	9 20 29 33 40 45 50 55 58 59 62 65 71 82 86 91 98	ADGRE5_liver_9.6	0.0067397	0.0213128027462368
20	8	83723979	83724077	-
21	8	83723979	83724360	-
22	8	83724162	83724529	-
23	8	83724172	83724360	-
24	8	83724187	83724687	-
25	8	83724192	83724233	-
26	8	83724192	83724276	-
27	8	83724192	83724332	-
28	8	83724192	83724360	-		Transcripts in samples
29	8	83724192	83724529	-
30	8	83724192	83724687	-		transcript	exons	fraction_in_sample
31	8	83724438	83724529	-		ADGRE5_islets_2.1	1 17 20 28 31 33 37 43 45 50 55 58 59 62 65 71 82 86 91 95 111	0.545929
32	8	83724438	83724687	-		ADGRE5_fat_2.3	10 18 20 28 31 33 37 43 45 50 55 58 59 62 65 71 86 91 95 114	0.015444
33	8	83724618	83724687	-		ADGRE5_fat_2.4	11 20 28 31 33 37 43 45 50 55 58 59 62 65 71 82 86 91 100 114	0.008649
34	8	83724618	83725013	-		ADGRE5_fat_2.1	11 20 28 31 33 37 43 45 50 55 58 59 62 65 71 82 86 91 97 114	0.133912
35	8	83724618	83725346	-		ADGRE5_fat_2.2	11 20 28 31 33 37 43 45 50 55 58 59 62 65 71 82 86 91 99 114	0.117364
36	8	83724618	83725454	-		ADGRE5_fat_2.5	11 20 28 31 33 37 43 45 50 55 58 59 62 65 71 86 91 95 114	0.302731
37	8	83724769	83724998	-		ADGRE5_fat_2.6	11 20 28 31 33 37 43 45 50 55 58 59 62 65 74 86 91 100 114	0.008122
38	8	83724769	83725000	-		ADGRE5_fat_2.8_(mo)	11 20 28 31 33 37 43 45 50 55 58 59 62 65 75 92 114	0.010285
39	8	83724769	83725013	-		ADGRE5_fat_2.7	11 20 28 31 33 37 43 45 50 55 58 59 62 65 86 91 95 114	0.342658
40	8	83724769	83725346	-		ADGRE5_fat_2.13	11 20 28 31 34	0.00741
41	8	83724769	83726029	-		ADGRE5_fat_2.9	11 20 29 33 37 43 45 50 55 58 59 62 68	0.02881
42	8	83725144	83725346	-		ADGRE5_fat_2.15	12 28 32 39	0.001857
43	8	83725155	83725346	-		ADGRE5_fat_3.1	13 20 28 31 33 37 43 45 50 55 58 59 62 65 71 82 86 91 95 116	0.299967
44	8	83725160	83725346	-		ADGRE5_fat_3.2	13 20 28 31 33 37 43 45 50 55 58 59 62 65 71 86 91 95 116	0.401341
45	8	83725865	83726029	-		ADGRE5_fat_3.3	13 20 28 31 33 37 43 45 50 55 58 59 62 65 86 91 95 116	0.209022
46	8	83725865	83726108	-		ADGRE5_fat_3.4	13 20 28 31 33 37 43 45 50 55 58 59 62 65 86 91 99 116	0.061393
47	8	83725865	83726790	-		ADGRE5_fat_3.5_(mo)	13 20 28 31 33 37 43 45 50 55 58 59 62 65 86 92 116	0.028277
48	8	83725865	83726806	-		ADGRE5_liver_23.1	14 20 28 31 33 37 43 45 50 55 58 59 62 65 71 82 86 91 95 110	0.364821
49	8	83727729	83727968	-		ADGRE5_liver_23.2	14 20 28 31 33 37 43 45 50 55 58 59 62 65 71 82 86 91 99 110	0.006547
50	8	83727745	83727968	-		ADGRE5_liver_23.4	14 20 28 31 33 37 43 45 50 55 58 59 62 65 71 84 91 99 110	0.061244
51	8	83727745	83727969	-		ADGRE5_liver_23.3	14 20 28 31 33 37 43 45 50 55 58 59 62 65 71 86 91 95 110	0.260483
52	8	83727745	83727992	-		ADGRE5_liver_23.7_(mo)	14 20 28 31 33 37 43 45 50 55 58 59 62 65 73 86 92 110	0.005679
53	8	83728094	83728211	-		ADGRE5_liver_23.5	14 20 28 31 33 37 43 45 50 55 58 59 62 65 86 91 95 110	0.229228
54	8	83728095	83728201	-		ADGRE5_liver_23.6	14 20 28 31 33 37 43 45 50 55 58 59 62 65 86 91 97 110	0.043772
55	8	83728095	83728211	-		ADGRE5_liver_23.12	14 20 28 32 38	0.010382
56	8	83728095	83728440	-		ADGRE5_liver_23.8	15 28 32 37 43 45 50 55 58 59 62 70 91 100 110	0.000962
57	8	83728095	83728483	-		ADGRE5_liver_23.9	15 30 37 43 45 50 55 58 59 62 70 91 100 110	0.001886
58	8	83728281	83728440	-		ADGRE5_liver_23.10	15 30 37 43 45 50 55 58 60	0.003151
59	8	83729057	83729134	-		ADGRE5_fat_1.10	16 20 26 31 33 37 43 45 50 55 58 59 62 67	0.001383
60	8	83729057	83729137	-		ADGRE5_fat_1.11	16 20 26 31 33 37 43 45 50 55 58 61	0.001752
61	8	83729057	83729138	-		ADGRE5_fat_1.9	16 20 27 31 33 37 43 45 50 55 58 59 62 67	0.005809
62	8	83729257	83729303	-		ADGRE5_fat_1.12	16 20 27 31 33 38	0.006406
63	8	83729257	83729304	-		ADGRE5_fat_1.1	16 20 28 31 33 37 43 45 50 55 58 59 62 65 71 82 86 91 95 115	0.374651
64	8	83729257	83729305	-		ADGRE5_fat_1.2	16 20 28 31 33 37 43 45 50 55 58 59 62 65 71 86 91 95 115	0.374967
65	8	83729382	83729525	-		ADGRE5_fat_1.6_(mo)	16 20 28 31 33 37 43 45 50 55 58 59 62 65 86 90 95 115	0.009389
66	8	83729382	83729769	-		ADGRE5_fat_1.7	16 20 28 31 33 37 43 45 50 55 58 59 62 65 86 91 100 115	0.005379
67	8	83729382	83729806	-		ADGRE5_fat_1.8	16 20 28 31 33 37 43 45 50 55 58 59 62 65 86 91 115	0.012616
68	8	83729382	83729817	-		ADGRE5_fat_1.4	16 20 28 31 33 37 43 45 50 55 58 59 62 65 86 91 95 115	0.086957
69	8	83729382	83730257	-		ADGRE5_fat_1.5	16 20 28 31 33 37 43 45 50 55 58 59 62 65 86 91 97 115	0.026241
70	8	83729382	83733566	-		ADGRE5_fat_1.3	16 20 28 31 33 37 43 45 50 55 58 59 62 65 86 91 99 115	0.094451
71	8	83730111	83730257	-		ADGRE5_liver_9.13	19 29 36	0.015529
72	8	83730111	83730734	-		ADGRE5_liver_9.7	19 30 40 45 50 56 59 62 65 71 82 86 91 99 113	0.036917
73	8	83730111	83732031	-		ADGRE5_islets_1.5	2 20 28 31 33 37 43 45 50 55 58 59 62 65 71 77 91 100 108	0.017013
74	8	83730111	83732037	-		ADGRE5_islets_1.1	2 20 28 31 33 37 43 45 50 55 58 59 62 65 71 82 86 91 95 108	0.427849
75	8	83730111	83733566	-		ADGRE5_islets_1.2	2 20 28 31 33 37 43 45 50 55 58 59 62 65 71 82 86 91 97 108	0.011985
76	8	83731248	83733566	-		ADGRE5_islets_1.3	2 20 28 31 33 37 43 45 50 55 58 59 62 65 71 86 91 99 108	0.072166
77	8	83731585	83733566	-		ADGRE5_islets_1.4	2 20 28 31 33 37 43 45 50 55 58 59 62 65 74 86 91 97 108	0.048902
78	8	83731637	83732031	-		ADGRE5_islets_1.9	2 20 28 31 33 37 43 45 50 55 58 59 62 65 82 86 94	0.030665
79	8	83731637	83732037	-		ADGRE5_islets_1.6	2 20 28 31 33 37 43 45 50 55 58 59 62 65 86 91 95 108	0.323329
80	8	83731637	83733566	-		ADGRE5_islets_1.8	2 20 28 31 33 37 43 45 50 55 58 59 62 69 84 91 99 108	0.007045
81	8	83731903	83732031	-		ADGRE5_islets_1.7	2 20 28 31 33 40 45 50 55 58 59 62 65 71 77 91 99 105	0.015492
82	8	83731903	83732037	-		ADGRE5_islets_1.11_(mo)	2 20 28 31 33 40 45 50 55 58 59 62 65 81 86 92 108	0.007966
83	8	83731903	83732055	-		ADGRE5_islets_1.10_(mo)	2 20 28 31 33 40 45 50 55 58 59 62 65 84 91 95 108	0.009806
84	8	83731903	83733566	-		ADGRE5_islets_1.12_(mo)	2 20 28 31 33 40 45 50 55 58 59 62 69 86 92 108	0.00815
85	8	83733414	83733527	-		ADGRE5_islets_1.13	2 20 28 31 33 40 45 50 55 58 59 64	0.019631
86	8	83733414	83733566	-		ADGRE5_liver_9.14	22 35 46	0.002426
87	8	83733414	83733571	-		ADGRE5_fat_2.16	23 32 39	0.002514
88	8	83733414	83733935	-		ADGRE5_liver_23.11	24 37 43 45 50 55 58 60	0.011845
89	8	83733840	83734125	-		ADGRE5_islets_2.5	3 20 28 31 33 37 43 45 50 55 58 59 62 65 71 84 91 101	0.008703
90	8	83734009	83734085	-		ADGRE5_islets_2.2	3 20 28 31 33 37 43 45 50 55 58 59 62 65 71 86 91 95 111	0.044393
91	8	83734009	83734125	-		ADGRE5_islets_2.3	3 20 28 31 33 37 43 45 50 55 58 59 62 65 71 86 91 99 111	0.024818
92	8	83734009	83734352	-		ADGRE5_islets_2.4	3 20 28 31 33 37 43 45 50 55 58 59 62 65 86 91 95 111	0.130306
93	8	83734009	83734449	-		ADGRE5_islets_2.6	3 20 28 31 33 40 45 50 55 58 59 63	0.008224
94	8	83734009	83734792	-		ADGRE5_islets_2.7	3 20 28 31 33 40 45 50 55 58 60	0.020951
95	8	83734296	83734352	-		ADGRE5_islets_2.8	3 20 29 33 40 45 50 57	0.007721
96	8	83734296	83734358	-		ADGRE5_islets_2.9	3 20 29 33 41 52	0.025263
97	8	83734296	83734410	-		ADGRE5_islets_2.10	3 21 31 35 45 52	0.006081
98	8	83734296	83734498	-		ADGRE5_islets_2.11	3 21 32 40 47	0.007238
99	8	83734302	83734352	-		ADGRE5_islets_2.13	4 31 35 47	0.00451
100	8	83734302	83734410	-		ADGRE5_fat_2.14	42 45 50 54 118	0.006495
101	8	83734302	83734449	-		ADGRE5_fat_2.12	42 45 50 55 58 59 62 65 114	0.0084
102	8	83734302	83734498	-		ADGRE5_fat_2.10	42 45 50 55 58 59 62 65 74 86 91 114	0.004459
103	8	83734302	83734557	-		ADGRE5_fat_2.11	42 45 50 55 58 59 62 65 75 91 114	0.000892
104	8	83739373	83739564	-		ADGRE5_liver_9.9	49 55 58 59 62 65 71 82 86 91 102	0.025054
105	8	83739373	83739598	-		ADGRE5_liver_9.8	49 55 58 59 62 65 71 82 86 91 99 113	0.007493
106	8	83739373	83739781	-		ADGRE5_liver_9.10	49 55 58 59 62 65 73 86 91 102	0.012953
107	8	83741107	83741183	-		ADGRE5_islets_3.1	5 20 28 31 33 37 43 45 50 55 58 59 62 65 71 82 86 91 95 112	0.458766
108	8	83741107	83741238	-		ADGRE5_islets_3.2	5 20 28 31 33 37 43 45 50 55 58 59 62 65 71 83 86 91 99 112	0.018655
109	8	83741107	83741244	-		ADGRE5_islets_3.5	5 20 28 31 33 37 43 45 50 55 58 59 62 65 71 84 91 100 112	0.011192
110	8	83741107	83741252	-		ADGRE5_islets_3.4	5 20 28 31 33 37 43 45 50 55 58 59 62 65 71 84 91 99 112	0.037876
111	8	83741107	83741256	-		ADGRE5_islets_3.3	5 20 28 31 33 37 43 45 50 55 58 59 62 65 71 86 91 95 112	0.137325
112	8	83741107	83741269	-		ADGRE5_islets_3.8	5 20 28 31 33 37 43 45 50 55 58 59 62 65 72 84 91 103	0.014836
113	8	83741107	83741294	-		ADGRE5_islets_3.9	5 20 28 31 33 37 43 45 50 55 58 59 62 65 85 91 95 112	0.008518
114	8	83741107	83741336	-		ADGRE5_islets_3.7	5 20 28 31 33 37 43 45 50 55 58 59 62 65 86 91 100 112	0.045258
115	8	83741107	83741848	-		ADGRE5_islets_3.6	5 20 28 31 33 37 43 45 50 55 58 59 62 65 86 91 95 112	0.148221
116	8	83741107	83742164	-		ADGRE5_islets_3.10	5 20 29 33 37 43 48	0.024901
117	8	83746151	83746377	-		ADGRE5_liver_9.11	53 58 59 62 65 73 86 113	0.021284
118	8	83792709	83792718	-		ADGRE5_liver_10.6	6 20 25 31 33 37 43 45 50 55 58 59 62 65 71 86 92 104	0.002756
						ADGRE5_liver_10.5_(mo)	6 20 25 31 33 37 43 45 50 55 58 59 62 65 71 86 92 107	0.00317
						ADGRE5_liver_10.1	6 20 28 31 33 37 43 45 50 55 58 59 62 65 71 82 86 91 95 107	0.37053
						ADGRE5_liver_10.2	6 20 28 31 33 37 43 45 50 55 58 59 62 65 71 86 91 95 107	0.088552
						ADGRE5_liver_10.3	6 20 28 31 33 37 43 45 50 55 58 59 62 65 71 86 91 99 107	0.057834
						ADGRE5_liver_10.4	6 20 28 31 33 37 43 45 50 55 58 59 62 65 86 91 95 107	0.446799
						ADGRE5_liver_10.9	6 20 28 32 37 43 45 50 55 58 61	0.011155
						ADGRE5_liver_10.7	6 20 29 33 37 43 45 50 55 58 59 62 65 71 86 91 96	0.016996
						ADGRE5_liver_10.8	7 30 37 43 45 50 55 58 59 62 65 71 88	0.002208
						ADGRE5_islets_3.11	76 91 95 106	0.032224
						ADGRE5_islets_2.15	78 87	0.039933
						ADGRE5_islets_2.12	79 86 91 111	0.032082
						ADGRE5_liver_24.1	8 20 28 31 33 37 43 45 50 55 58 59 62 65 71 82 86 91 95 109	0.319817
						ADGRE5_liver_24.2	8 20 28 31 33 37 43 45 50 55 58 59 62 65 71 86 91 95 109	0.104291
						ADGRE5_liver_24.3	8 20 28 31 33 37 43 45 50 55 58 59 62 65 71 86 91 99 109	0.073654
						ADGRE5_liver_24.5_(mo)	8 20 28 31 33 37 43 45 50 55 58 59 62 65 71 86 92 109	0.016686
						ADGRE5_liver_24.4	8 20 28 31 33 37 43 45 50 55 58 59 62 65 86 91 95 109	0.456868
						ADGRE5_liver_24.6	8 20 28 31 33 40 45 50 55 58 59 62 65 71 86 91 99 117	0.001137
						ADGRE5_liver_24.7	8 20 28 32 37 43 45 50 55 58 59 62 66	0.006776
						ADGRE5_liver_24.9	8 20 28 32 37 43 45 51	0.010085
						ADGRE5_liver_24.8	8 20 28 32 40 45 50 55 58 60	0.010685
						ADGRE5_islets_2.14	80 93	0.093848
						ADGRE5_islets_3.12	89 95 106	0.062227
						ADGRE5_liver_9.1	9 20 28 31 33 37 43 45 50 55 58 59 62 65 71 82 86 91 95 113	0.107601
						ADGRE5_liver_9.4_(mo)	9 20 28 31 33 37 43 45 50 55 58 59 62 65 71 82 86 92 113	0.021747
						ADGRE5_liver_9.3	9 20 28 31 33 37 43 45 50 55 58 59 62 65 71 86 91 95 113	0.289074
						ADGRE5_liver_9.5	9 20 28 31 33 37 43 45 50 55 58 59 62 65 86 91 95 113	0.375098
						ADGRE5_liver_9.2	9 20 28 31 33 37 44 45 50 55 58 59 62 65 71 82 86 91 95 113	0.013915
						ADGRE5_liver_9.12	9 20 28 31 33 40 45 51	0.003511
						ADGRE5_liver_9.6	9 20 29 33 40 45 50 55 58 59 62 65 71 82 86 91 98	0.067397
already annotated
reference	>XM_006531035.3_transcript_variant_X3_mRNA	>XM_017312836.1_transcript_variant_X2_mRNA	>XM_006531033.3_transcript_variant_X1_mRNA	>NM_001163031.1_transcript_variant_4_mRNA	>NM_001163030.1_transcript_variant_3_mRNA	>NM_001163029.1_transcript_variant_2_mRNA	>NM_011925.2_transcript_variant_1_mRNA
Exons in already annotated variants (similar exons may have been combined according to the definition described in the method section)
116 111 110 108 99 97 95 91 86 82 71 65 62 59 58 55 50 45 43 37 33 31 28 20 14 13 3 2
Variants supported by long PacBio sequences
Variant 1, Variant 3, Variant 15

## Sheet: ADGRF5 GPR116
exon #	chr	start	end	strand		Unique variants displayed
1	17	43334096	43334107	+
2	17	43359720	43360596	+		variant	exons	transcripts	relative frequency	sd
3	17	43359767	43360596	+		1	18 35 46 50 55 57 59 61 65 67 73 79 82 85 88 89 90 94 96 99 102 121	ADGRF5_fat_1.1 ADGRF5_fat_2.1 ADGRF5_fat_3.1 ADGRF5_liver_10.1 ADGRF5_liver_23.1 ADGRF5_liver_24.1 ADGRF5_liver_9.1 ADGRF5_islets_1.2 ADGRF5_islets_3.1	0.4192627	0.159393021624781
4	17	43359967	43360596	+		2	7 35 46 50 55 57 59 61 65 67 73 82 85 88 89 90 94 96 99 102 121	ADGRF5_fat_1.2 ADGRF5_fat_2.4 ADGRF5_fat_3.5 ADGRF5_liver_23.3 ADGRF5_liver_24.5 ADGRF5_liver_9.5 ADGRF5_islets_1.6 ADGRF5_islets_3.4	0.1171317	0.106057968374794
5	17	43360169	43360596	+		3	10 36 46 50 55 57 59 61 65 67 73 82 85 88 89 90 94 96 99 102 114	ADGRF5_liver_10.3 ADGRF5_liver_23.2 ADGRF5_liver_24.2 ADGRF5_liver_9.4 ADGRF5_islets_1.5 ADGRF5_islets_3.3	0.1245186	0.119760770091601
6	17	43360213	43360596	+		4	18 36 46 50 55 57 59 61 65 67 73 82 85 88 89 90 94 96 99 102 121	ADGRF5_fat_1.4 ADGRF5_liver_10.4 ADGRF5_liver_24.3 ADGRF5_liver_9.3 ADGRF5_islets_1.4 ADGRF5_islets_3.5	0.0769105	0.0878643702548296
7	17	43360341	43360596	+		5	10 35 46 50 55 57 59 61 65 67 73 79 82 85 88 89 90 94 96 99 102 114	ADGRF5_liver_10.2 ADGRF5_liver_9.2 ADGRF5_islets_2.3	0.0159772	0.0340597096477479
8	17	43360370	43360596	+		6	24 35 46 50 55 57 59 61 65 67 73 82 85 88 89 90 94 96 99 102 122	ADGRF5_fat_3.6 ADGRF5_liver_23.4 ADGRF5_islets_2.7	0.0686449	0.181591043284048
9	17	43360387	43360596	+		7	58 61 65 67 73 81 85 88 89 90 94 96 99 102 114	ADGRF5_liver_10.5 ADGRF5_liver_9.6	0.0050219	0.0109028104679482
10	17	43360405	43360596	+		8	19 36 46 50 55 57 59 61 65 67 73 81 85 88 89 90 94 96 99 102 120	ADGRF5_fat_2.5_(mo) ADGRF5_fat_3.4_(mo)	0.0402229	0.0877972137224943
11	17	43360412	43360596	+		9	48 55 57 59 61 65 67 75 85 88 89 90 94 96 99 102 121	ADGRF5_fat_1.12 ADGRF5_liver_23.6	0.011174	0.0262106897658188
12	17	43371430	43372176	+		10	44 50 55 57 59 61 65 67 73 82 85 88 89 90 94 96 99 102 105 117	ADGRF5_islets_3.8	0.0037995	0.0120150739698098
13	17	43372051	43372176	+		11	15 36 46 50 55 57 59 61 65 67 73 79 82 85 88 89 90 94 96 99 102 119	ADGRF5_islets_2.2	0.0103315	0.0326710716460296
14	17	43372143	43372176	+		12	3 36 46 50 55 57 59 61 65 67 73 79 82 85 88 89 90 94 96 99 102 119	ADGRF5_islets_2.1	0.0155612	0.0492088351254122
15	17	43389218	43389707	+		13	45 50 55 57 59 61 65 67 73 79 82 85 88 89 90 94 96 99 102 105 118	ADGRF5_liver_24.4	0.0041323	0.0130674799751138
16	17	43389318	43389707	+		14	24 36 46 50 55 57 59 61 65 67 73 82 85 88 89 90 94 96 99 102 105 122	ADGRF5_fat_3.2	0.0033659	0.0106439103763607
17	17	43389345	43389707	+		15	19 36 46 50 55 57 59 61 65 67 73 80 82 85 88 89 90 94 96 99 102 120	ADGRF5_fat_2.3_(mo)	0.0037274	0.0117870737505116
18	17	43389370	43389707	+		16	19 36 46 50 55 57 59 61 65 67 73 81 85 88 89 90 94 96 99 102 105 120	ADGRF5_fat_2.2_(mo)	0.0039692	0.0125517124887403
19	17	43389373	43389707	+		17	48 55 57 59 61 65 67 75 85 88 89 90 94 96 99 102 105 121	ADGRF5_fat_1.10	0.0037801	0.0119537257832025
20	17	43389374	43389707	+		18	18 36 46 50 55 57 59 61 65 67 75 85 88 89 90 94 96 99 102 121	ADGRF5_fat_1.6_(mo)	0.0071591	0.0226390619969114
21	17	43389401	43389707	+		19	18 36 46 50 55 57 59 61 65 67 74 82 85 88 89 90 94 96 99 102 121	ADGRF5_fat_1.3_(mo)	0.0077937	0.0246458434000543
22	17	43389452	43389707	+
23	17	43389466	43389707	+
24	17	43389485	43389707	+
25	17	43400621	43400806	+
26	17	43400694	43400706	+
27	17	43400694	43400721	+
28	17	43400768	43400806	+
29	17	43400794	43400806	+
30	17	43403904	43404043	+		Transcripts in samples
31	17	43403904	43404097	+
32	17	43403913	43404043	+		transcript	exons	fraction_in_sample
33	17	43403914	43404043	+		ADGRF5_islets_2.7	15 35 46 50 55 57 59 61 65 67 73 82 85 88 89 90 94 96 99 102 119	0.580333
34	17	43403915	43404043	+		ADGRF5_liver_23.1	22 35 46 50 55 57 59 61 65 67 73 79 82 85 88 89 90 94 96 99 102 115	0.542869
35	17	43403918	43404043	+		ADGRF5_liver_9.1	23 35 46 50 55 57 59 61 65 67 73 79 82 85 88 89 90 94 96 99 102 116	0.542556
36	17	43403918	43404097	+		ADGRF5_islets_1.2	16 35 46 50 55 57 59 61 65 67 73 79 82 85 88 89 90 94 96 99 102 123	0.509936
37	17	43403918	43404300	+		ADGRF5_liver_24.1	17 35 46 50 55 57 59 61 65 67 73 79 82 85 88 89 90 94 96 99 102 118	0.498123
38	17	43403949	43404043	+		ADGRF5_liver_10.1	21 35 46 50 55 57 59 61 65 67 73 79 82 85 88 89 90 94 96 99 102 114	0.478953
39	17	43404244	43404300	+		ADGRF5_islets_3.1	20 35 46 50 55 57 59 61 65 67 73 79 82 85 88 89 90 94 96 99 102 117	0.439405
40	17	43404244	43404373	+		ADGRF5_fat_3.1	24 35 46 50 55 57 59 61 65 67 73 79 82 85 88 89 90 94 96 99 102 122	0.427154
41	17	43404244	43405189	+		ADGRF5_fat_2.1	19 35 46 50 55 57 59 61 65 67 73 79 82 85 88 89 90 94 96 99 102 120	0.389449
42	17	43404258	43404300	+		ADGRF5_fat_1.1	18 35 46 50 55 57 59 61 65 67 73 79 82 85 88 89 90 94 96 99 102 121	0.364182
43	17	43409966	43410025	+		ADGRF5_liver_24.2	2 36 46 50 55 57 59 61 65 67 73 82 85 88 89 90 94 96 99 102 118	0.291524
44	17	43410289	43410556	+		ADGRF5_liver_10.3	10 36 46 50 55 57 59 61 65 67 73 82 85 88 89 90 94 96 99 102 114	0.290501
45	17	43410496	43410556	+		ADGRF5_fat_2.4	6 35 46 50 55 57 59 61 65 67 73 82 85 88 89 90 94 96 99 102 120	0.273254
46	17	43410502	43410556	+		ADGRF5_fat_1.2	7 35 46 50 55 57 59 61 65 67 73 82 85 88 89 90 94 96 99 102 121	0.262866
47	17	43412264	43412455	+		ADGRF5_fat_3.4	24 36 46 50 55 57 59 61 65 67 73 81 85 88 89 90 94 96 99 102 122	0.249384
48	17	43422494	43422656	+		ADGRF5_islets_1.4	16 36 46 50 55 57 59 61 65 67 73 82 85 88 89 90 94 96 99 102 123	0.225189
49	17	43422496	43422656	+		ADGRF5_liver_9.3	23 36 46 50 55 57 59 61 65 67 73 82 85 88 89 90 94 96 99 102 116	0.22272
50	17	43422498	43422656	+		ADGRF5_islets_3.3	4 36 46 50 55 57 59 61 65 67 73 82 85 88 89 90 94 96 99 102 117	0.219427
51	17	43422498	43422812	+		ADGRF5_fat_3.5	11 35 46 50 55 57 59 61 65 67 73 82 85 88 89 90 94 96 99 102 122	0.216612
52	17	43422504	43422656	+		ADGRF5_islets_3.4	4 35 46 50 55 57 59 61 65 67 73 82 85 88 89 90 94 96 99 102 117	0.168479
53	17	43424405	43424591	+		ADGRF5_liver_23.2	5 36 46 50 55 57 59 61 65 67 73 82 85 88 89 90 94 96 99 102 115	0.164458
54	17	43424412	43424591	+		ADGRF5_liver_9.4	9 36 46 50 55 57 59 61 65 67 73 82 85 88 89 90 94 96 99 102 116	0.156421
55	17	43424415	43424591	+		ADGRF5_islets_2.1	3 36 46 50 55 57 59 61 65 67 73 79 82 85 88 89 90 94 96 99 102 119	0.155612
56	17	43424508	43424591	+		ADGRF5_fat_2.5	19 36 46 50 55 57 59 61 65 67 73 81 85 88 89 90 94 96 99 102 120	0.152845
57	17	43424714	43424823	+		ADGRF5_liver_24.3	17 36 46 50 55 57 59 61 65 67 73 82 85 88 89 90 94 96 99 102 118	0.123108
58	17	43426284	43426343	+		ADGRF5_islets_1.5	8 36 46 50 55 57 59 61 65 67 73 82 85 88 89 90 94 96 99 102 123	0.122855
59	17	43426285	43426343	+		ADGRF5_islets_2.2	15 36 46 50 55 57 59 61 65 67 73 79 82 85 88 89 90 94 96 99 102 119	0.103315
60	17	43426939	43427041	+		ADGRF5_islets_1.6	8 35 46 50 55 57 59 61 65 67 73 82 85 88 89 90 94 96 99 102 123	0.095812
61	17	43426939	43427084	+		ADGRF5_islets_2.3	3 35 46 50 55 57 59 61 65 67 73 79 82 85 88 89 90 94 96 99 102 119	0.095143
62	17	43426939	43427094	+		ADGRF5_liver_23.3	5 35 46 50 55 57 59 61 65 67 73 82 85 88 89 90 94 96 99 102 115	0.090015
63	17	43426939	43427135	+		ADGRF5_liver_23.4	22 35 46 50 55 57 59 61 65 67 73 82 85 88 89 90 94 96 99 102 115	0.080282
64	17	43427229	43428666	+		ADGRF5_fat_1.12	48 55 57 59 61 65 67 75 85 88 89 90 94 96 99 102 121	0.080249
65	17	43428445	43428666	+		ADGRF5_fat_1.3	18 36 46 50 55 57 59 61 65 67 74 82 85 88 89 90 94 96 99 102 121	0.077937
66	17	43428445	43428667	+		ADGRF5_liver_10.4	21 36 46 50 55 57 59 61 65 67 73 82 85 88 89 90 94 96 99 102 114	0.073452
67	17	43430504	43430707	+		ADGRF5_fat_1.6	18 36 46 50 55 57 59 61 65 67 75 85 88 89 90 94 96 99 102 121	0.071591
68	17	43430504	43430711	+		ADGRF5_islets_3.5	20 36 46 50 55 57 59 61 65 67 73 82 85 88 89 90 94 96 99 102 117	0.06317
69	17	43437317	43437686	+		ADGRF5_liver_10.2	10 35 46 50 55 57 59 61 65 67 73 79 82 85 88 89 90 94 96 99 102 114	0.06275
70	17	43437505	43437686	+		ADGRF5_fat_1.4	18 36 46 50 55 57 59 61 65 67 73 82 85 88 89 90 94 96 99 102 121	0.061466
71	17	43437514	43437686	+		ADGRF5_liver_24.4	45 50 55 57 59 61 65 67 73 79 82 85 88 89 90 94 96 99 102 105 118	0.041323
72	17	43437515	43437686	+		ADGRF5_fat_2.2	19 36 46 50 55 57 59 61 65 67 73 81 85 88 89 90 94 96 99 102 105 120	0.039692
73	17	43437516	43437686	+		ADGRF5_islets_3.8	44 50 55 57 59 61 65 67 73 82 85 88 89 90 94 96 99 102 105 117	0.037995
74	17	43437516	43439795	+		ADGRF5_fat_1.10	48 55 57 59 61 65 67 75 85 88 89 90 94 96 99 102 105 121	0.037801
75	17	43437516	43440160	+		ADGRF5_fat_2.3	19 36 46 50 55 57 59 61 65 67 73 80 82 85 88 89 90 94 96 99 102 120	0.037274
76	17	43439355	43439795	+		ADGRF5_liver_9.5	9 35 46 50 55 57 59 61 65 67 73 82 85 88 89 90 94 96 99 102 116	0.034613
77	17	43439355	43439818	+		ADGRF5_fat_3.2	24 36 46 50 55 57 59 61 65 67 73 82 85 88 89 90 94 96 99 102 105 122	0.033659
78	17	43439630	43440160	+		ADGRF5_liver_23.6	49 55 57 59 61 65 67 75 85 88 89 90 94 96 99 102 115	0.031491
79	17	43439676	43439795	+		ADGRF5_liver_10.5	58 61 65 67 73 81 85 88 89 90 94 96 99 102 114	0.030635
80	17	43439676	43439818	+		ADGRF5_liver_24.5	2 35 46 50 55 57 59 61 65 67 73 82 85 88 89 90 94 96 99 102 118	0.029666
81	17	43439676	43440160	+		ADGRF5_fat_3.7	32 46 50 55 57 59 61 65 67 73 82 85 88 89 90 94 96 99 102 105 122	0.029009
82	17	43439951	43440160	+		ADGRF5_fat_2.8	76 82 85 88 89 90 94 96 99 102 113	0.028042
83	17	43440084	43440160	+		ADGRF5_fat_2.6	6 36 46 50 55 57 59 61 65 67 73 85 88 89 90 94 96 99 102 105 120	0.027101
84	17	43441783	43442002	+		ADGRF5_islets_3.10	69 81 85 88 89 90 94 96 99 104	0.026457
85	17	43441784	43442002	+		ADGRF5_fat_1.5	18 35 43 46 50 55 57 59 61 65 67 75 85 88 89 90 94 96 99 102 121	0.025837
86	17	43441956	43442002	+		ADGRF5_fat_3.6	24 35 46 50 55 57 59 61 65 67 73 82 85 88 89 90 94 96 99 102 122	0.025834
87	17	43444987	43445084	+		ADGRF5_liver_23.7	54 57 59 61 65 67 73 81 85 88 89 90 94 96 99 102 115	0.025211
88	17	43444987	43445139	+		ADGRF5_islets_1.12	92 96 99 102 105 123	0.025128
89	17	43446004	43446212	+		ADGRF5_liver_9.8	100 106	0.022225
90	17	43446873	43447052	+		ADGRF5_liver_9.6	58 61 65 67 73 81 85 88 89 90 94 96 99 102 116	0.019584
91	17	43446873	43447053	+		ADGRF5_fat_3.3	11 36 46 50 55 57 59 61 65 67 73 82 85 88 89 90 94 96 99 102 105 122	0.017826
92	17	43449621	43451195	+		ADGRF5_liver_23.9	58 61 65 67 75 85 88 89 90 94 96 99 102 112	0.01739
93	17	43449792	43451040	+		ADGRF5_liver_23.8	58 61 65 67 75 85 88 89 90 94 96 99 102 105 115	0.016519
94	17	43449792	43451195	+		ADGRF5_fat_2.12	43 46 50 55 57 59 61 66	0.016478
95	17	43451137	43451195	+		ADGRF5_liver_23.10	54 57 59 61 65 67 74 82 85 88 89 91	0.014976
96	17	43452280	43452321	+		ADGRF5_islets_2.8	30 46 50 55 57 59 61 65 67 74 82 85 88 89 90 94 96 99 102 119	0.014583
97	17	43452395	43452475	+		ADGRF5_liver_10.7	78 85 88 89 90 94 96 99 102 105 114	0.014431
98	17	43452414	43452475	+		ADGRF5_islets_3.9	44 50 55 57 59 61 65 67 73 81 85 88 89 90 94 96 99 104	0.013845
99	17	43452416	43452475	+		ADGRF5_islets_1.11	64 67 73 81 85 88 89 90 94 96 99 102 123	0.01368
100	17	43452938	43453155	+		ADGRF5_islets_3.6	12 35 46 50 55 57 59 61 65 67 73 82 85 88 89 90 94 96 99 102 117	0.012619
101	17	43453068	43453155	+		ADGRF5_liver_10.8	1 38 46 50 55 57 59 61 65 68	0.012318
102	17	43453071	43453155	+		ADGRF5_liver_10.6	72 81 85 88 89 90 94 96 99 102 105 114	0.012288
103	17	43453071	43453565	+		ADGRF5_liver_10.9	42 46 50 55 57 59 61 65 68	0.012185
104	17	43453071	43453977	+		ADGRF5_islets_2.6	31 46 52 55 57 59 61 65 67 73 79 82 85 88 89 90 94 96 99 102 105 119	0.011887
105	17	43454588	43454654	+		ADGRF5_liver_24.6	71 79 82 85 88 89 90 94 96 99 102 110 118	0.011085
106	17	43454588	43455039	+		ADGRF5_islets_3.7	25 36 46 50 55 57 59 61 65 67 73 82 85 88 89 90 94 96 99 102 117	0.00969
107	17	43454588	43455101	+		ADGRF5_liver_10.11	53 57 59 63 66	0.00963
108	17	43454588	43459549	+		ADGRF5_islets_2.10	15 36 41	0.009365
109	17	43454588	43459557	+		ADGRF5_fat_2.9	77 82 85 88 89 90 93 95 96 99 103	0.009214
110	17	43454591	43454654	+		ADGRF5_fat_2.7	70 81 85 88 89 90 94 96 99 102 110 120	0.009091
111	17	43454591	43455101	+		ADGRF5_islets_2.4	28 35 46 50 55 57 59 61 65 67 73 79 82 85 88 89 90 94 96 99 102 119	0.008172
112	17	43454591	43459513	+		ADGRF5_fat_2.16	101 111 120	0.008156
113	17	43454591	43459556	+		ADGRF5_liver_23.11	22 36 46 51	0.008116
114	17	43455256	43459494	+		ADGRF5_islets_2.5	28 36 46 50 55 57 59 61 65 67 73 79 82 85 88 89 90 94 96 99 102 119	0.00711
115	17	43455256	43459513	+		ADGRF5_fat_1.11	48 55 57 59 61 65 67 74 83 85 88 89 90 94 96 99 102 109	0.007067
116	17	43455256	43459529	+		ADGRF5_islets_2.11	97 102 108	0.006449
117	17	43455256	43459547	+		ADGRF5_islets_2.12	15 35 43	0.005868
118	17	43455256	43459548	+		ADGRF5_fat_1.7	33 46 50 55 57 59 61 65 67 75 85 88 89 90 94 96 99 102 105 121	0.005859
119	17	43455256	43459549	+		ADGRF5_islets_3.11	20 35 40	0.0052
120	17	43455256	43459556	+		ADGRF5_liver_24.7	17 26	0.005171
121	17	43455256	43459557	+		ADGRF5_fat_1.8	18 35 46 50 55 57 59 61 65 67 75 85 88 89 90 94 96 99 102 121	0.004694
122	17	43455256	43459558	+		ADGRF5_liver_23.12	98 102 110 115	0.00442
123	17	43455256	43459787	+		ADGRF5_liver_23.5	34 50 55 57 59 61 65 67 73 82 85 88 89 90 94 96 99 102 115	0.004253
124	17	43490980	43490991	+		ADGRF5_islets_1.1	8 35 39 46 50 55 57 59 61 65 67 73 79 82 85 88 89 90 94 96 99 102 123	0.004251
125	17	43527770	43527779	+		ADGRF5_fat_2.10	47 86 88 89 90 94 96 99 102 105 120	0.003885
						ADGRF5_islets_3.2	4 13 35 46 50 55 57 59 61 65 67 73 82 85 88 89 90 94 96 99 102 117	0.003713
						ADGRF5_islets_1.3	8 37 46 50 55 57 59 61 65 67 73 79 82 85 88 89 90 94 96 99 102 123	0.00315
						ADGRF5_fat_2.11	84 88 89 90 94 96 99 102 107 120	0.003012
						ADGRF5_liver_10.10	34 46 50 55 57 59 63 66	0.002858
						ADGRF5_islets_2.9	31 46 50 55 57 59 61 65 67 74 82 85 88 89 90 94 96 99 102 119	0.002163
						ADGRF5_liver_9.2	9 35 46 50 55 57 59 61 65 67 73 79 82 85 88 89 90 94 96 99 102 116	0.001879
						ADGRF5_fat_2.13	29 36 46 50 55 57 59 62	0.001248
						ADGRF5_fat_2.15	45 50 56 57 59 60 124	0.000653
						ADGRF5_fat_2.14	14 35 46 50 55 57 59 62	0.000607
						ADGRF5_fat_3.9	11 27	0.000522
						ADGRF5_fat_1.9	33 46 50 55 57 59 61 65 67 75 85 88 89 90 94 96 99 102 109	0.0004
						ADGRF5_fat_1.13	18 35 46 50 55 57 59 61 65 67 75 85 87 125	5e-05
already annotated
reference	>XM_006524125.3_transcript_variant_X2_mRNA	>XM_006524128.3_transcript_variant_X5_mRNA	>XM_006524127.3_transcript_variant_X4_mRNA	>XM_006524126.3_transcript_variant_X3_mRNA	>XM_006524124.3_transcript_variant_X1_mRNA	>XM_006524129.2_transcript_variant_X6_mRNA	>NM_001081178.1_transcript_variant_1_mRNA	>NM_001357332.1_transcript_variant_2_mRNA
Exons in already annotated variants (similar exons may have been combined according to the definition described in the method section)
3 15 20 22 23 34 35 36 46 49 50 54 55 57 58 59 61 65 66 67 71 73 79 82 84 85 88 89 90 91 94 96 98 99 102 105 117 119 121

[truncated: 8 more sheets: ADGRG1 GPR56, ADGRG2 GPR64, ADGRG3 GPR97, ADGRG6 GPR126, ADGRL1 Lphn1, ADGRL2 Lphn2, ADGRL3 Lphn3, ADGRL4 Eltd1]
