# Supplementary material for: Genetic basis of functional variability in adhesion G protein-coupled receptors
Source: Sci Rep. 2019 Jul 30;9:11036. doi: 10.1038/s41598-019-46265-x (PMC6667449; doi:10.1038/s41598-019-46265-x)
Supplement: Supplementary file 5 — Table S4 [file 41598_2019_46265_MOESM5_ESM.xlsx]

## Sheet: Blatt1
		all variants	>1% variants	# exons in >1%	average number of exons in >1% transcripts	all exons	all exons already annotated	% already annotated	5' exons	5' exons already annotated	% annotated	3' exons	3' exons already annotated	% annotated	exons	exons already annotated	% annotated	variants annotated
Adgrl1	Lphn1	118	56	83	14.5	132	31	23.4848	22	6	27.2727	19	1	5.26316	91	24	26.3736	14
Adgrl2	Lphn2	108	37	57	15.5	104	45	43.2692	29	4	13.7931	24	6	25	51	35	68.6275	51
Adgrl3	Lphn3	69	9	37	17.2	99	46	46.4646	28	3	10.7143	29	7	24.1379	42	36	85.7143	36
Adgrl4	ELTD1	59	3	16	15.4	51	16	31.3725	16	1	6.25	13	1	7.69231	22	14	63.6364	1
Adgre1	Emr1	52	9	31	17.2	67	25	37.3134	19	1	5.26316	9	2	22.2222	39	22	56.4103	4
Adgre4	Emr4	41	4	24	14.3	58	19	32.7586	16	1	6.25	11	1	9.09091	31	17	54.8387	1
Adgre5	Cd97	117	19	31	17.3	77	22	28.5714	16	1	6.25	13	1	7.69231	48	20	41.6667	7
Adgra2	Gpr124	74	29	49	12.8	73	24	32.8767	16	2	12.5	16	3	18.75	41	19	46.3415	5
Adgra3	Gpr125	66	6	22	13.2	64	20	31.25	17	1	5.88235	16	1	6.25	31	18	58.0645	1
Adgrc1	Celsr1	26	9	49	22.9	70	37	52.8571	16	2	12.5	8	1	12.5	46	34	73.913	5
Adgrc2	Celsr2	49	22	65	20.8	94	36	38.2979	23	2	8.69565	15	1	6.66667	56	33	58.9286	5
Adgrd1	Gpr133	33	7	31	21	51	29	56.8627	9	2	22.2222	10	1	10	32	26	81.25	3
Adgrf5	Gpr116	105	19	32	20.8	79	32	40.5063	23	2	8.69565	13	1	7.69231	43	29	67.4419	8
Adgrb3	Bai3	41	11	39	18.6	63	37	58.7302	18	3	16.6667	6	1	16.6667	39	33	84.6154	4
Adgrg1	Gpr56	67	9	21	13.7	51	27	52.9412	19	10	52.6316	9	2	22.2222	23	15	65.2174	19
Adgrg2	Gpr64	56	32	45	21.8	62	34	54.8387	17	3	17.6471	10	1	10	35	30	85.7143	22
Adgrg3	Gpr97	52	24	36	7.9	45	18	40	11	3	27.2727	12	1	8.33333	22	14	63.6364	5
Adgrg6	Gpr126	29	22	42	16.4	50	29	58	12	3	25	6	2	33.3333	32	24	75	7
	sum	1162	327
	mean	64.5556	18.1667	39.4444	16.7389	71.6667	29.2778	42.2442	18.1667	2.77778	15.8615	13.2778	1.88889	14.0841	40.2222	24.6111	64.2995	11
	SD	29.4703	13.8277	16.8006	3.82502	22.9013	8.8238	11.2246	5.29428	2.21108	11.8456	5.99809	1.77859	8.26867	15.9873	7.65536	15.9909	13.4296
