# Supplementary material for: Genetic basis of functional variability in adhesion G protein-coupled receptors
Source: Sci Rep. 2019 Jul 30;9:11036. doi: 10.1038/s41598-019-46265-x (PMC6667449; doi:10.1038/s41598-019-46265-x)
Supplement: Supplementary file 6 — Gene Browser data [file 41598_2019_46265_MOESM6_ESM.zip]

Archive with 3 entries (2 files):
- Knierim et al Suppl browser.bed
- __MACOSX/
- __MACOSX/._Knierim et al Suppl browser.bed
