# Supplementary material for: Genetic basis of functional variability in adhesion G protein-coupled receptors
Source: Sci Rep. 2019 Jul 30;9:11036. doi: 10.1038/s41598-019-46265-x (PMC6667449; doi:10.1038/s41598-019-46265-x)
Supplement: Supplementary file 6 — Gene Browser data [file 41598_2019_46265_MOESM6_ESM.zip › Knierim et al Suppl browser.bed]

track useScore="1"
chr8	27085505	27124884	ADGRA2_fat_2.1	1000	+	27085505	27124884	0	19	706,71,71,71,71,163,213,164,198,149,161,224,219,199,127,123,145,89,4118	0,13281,23823,24196,24436,24930,25547,26838,27781,28575,28840,29732,30150,31811,33219,33629,34201,34942,35261
chr8	27085505	27124964	ADGRA2_fat_1.2	206.7	+	27085505	27124964	0	19	706,71,71,71,71,163,213,164,198,149,161,224,219,199,127,123,145,89,4198	0,13281,23823,24196,24436,24930,25547,26838,27781,28575,28840,29732,30150,31811,33219,33629,34201,34942,35261
chr8	27085505	27124964	ADGRA2_fat_1.1	367.8	+	27085505	27124964	0	20	706,71,71,71,71,163,213,164,198,149,161,224,219,199,127,123,145,89,133,3962	0,13281,23823,24196,24436,24930,25547,26838,27781,28575,28840,29732,30150,31811,33219,33629,34201,34942,35261,35497
chr8	27085505	27124964	ADGRA2_fat_1.3	21.2	+	27085505	27124964	0	17	706,71,71,71,71,163,213,164,198,149,161,224,219,199,533,145,4198	0,13281,23823,24196,24436,24930,25547,26838,27781,28575,28840,29732,30150,31811,33219,34201,35261
chr8	27085505	27120071	ADGRA2_fat_1.4	46.9	+	27085505	27120071	0	16	706,71,71,71,71,163,213,164,198,426,224,214,199,127,123,365	0,13281,23823,24196,24436,24930,25547,26838,27781,28575,29732,30155,31811,33219,33629,34201
chr8	27085505	27119635	ADGRA2_fat_1.6	178.6	+	27085505	27119635	0	15	706,71,71,71,71,163,213,164,198,426,224,85,199,127,501	0,13281,23823,24196,24436,24930,25547,26838,27781,28575,29732,30284,31811,33219,33629
chr8	27085505	27120657	ADGRA2_fat_1.5	6.7	+	27085505	27120657	0	16	706,71,71,71,71,163,213,164,198,426,224,85,199,533,145,210	0,13281,23823,24196,24436,24930,25547,26838,27781,28575,29732,30284,31811,33219,34201,34942
chr8	27085505	27115901	ADGRA2_fat_1.7	126.6	+	27085505	27115901	0	13	706,71,71,71,71,163,213,99,198,149,161,224,246	0,13281,23823,24196,24436,24930,25547,26903,27781,28575,28840,29732,30150
chr8	27085505	27113525	ADGRA2_fat_1.9	15.7	+	27085505	27113525	0	8	706,71,71,71,71,213,164,239	0,13281,23823,24196,24436,25547,26838,27781
chr8	27086339	27113843	ADGRA2_islets_1.3	146.1	+	27086339	27113843	0	9	75,71,71,71,71,163,213,164,557	0,12447,22989,23362,23602,24096,24713,26004,26947
chr8	27105945	27112508	ADGRA2_islets_1.4	67.6	+	27105945	27112508	0	3	10,71,165	0,5249,6398
chr8	27107194	27110805	ADGRA2_liver_23.11	7.1	+	27107194	27110805	0	5	201,71,71,71,370	0,2134,2507,2747,3241
chr8	27107194	27110013	ADGRA2_liver_23.13	32.8	+	27107194	27110013	0	4	201,71,71,72	0,2134,2507,2747
chr8	27110307	27113594	ADGRA2_liver_10.8	8.6	+	27110307	27113594	0	3	291,213,308	0,745,2979
chr8	27110307	27117520	ADGRA2_liver_10.5	17.5	+	27110307	27117520	0	8	291,130,198,149,161,224,219,204	0,828,2979,3773,4038,4930,5348,7009
chr8	27110307	27113594	ADGRA2_liver_10.7	22.5	+	27110307	27113594	0	3	291,130,308	0,828,2979
chr8	27085518	27124687	ADGRA2_liver_10.2	449.3	+	27085518	27124687	0	19	693,71,71,71,71,163,213,164,198,149,161,224,219,199,127,123,145,89,3921	0,13268,23810,24183,24423,24917,25534,26825,27768,28562,28827,29719,30137,31798,33206,33616,34188,34929,35248
chr8	27085518	27124687	ADGRA2_liver_10.1	290.9	+	27085518	27124687	0	20	693,71,71,71,71,163,213,164,198,149,161,224,219,199,127,123,145,89,133,3685	0,13268,23810,24183,24423,24917,25534,26825,27768,28562,28827,29719,30137,31798,33206,33616,34188,34929,35248,35484
chr8	27085518	27124687	ADGRA2_liver_10.3	102.2	+	27085518	27124687	0	19	693,71,71,71,71,163,162,164,198,149,161,224,85,199,127,123,145,89,3921	0,13268,23810,24183,24423,24917,25585,26825,27768,28562,28827,29719,30271,31798,33206,33616,34188,34929,35248
chr8	27110900	27124623	ADGRA2_liver_23.2	35.1	+	27110900	27124623	0	14	365,164,198,149,161,224,219,199,127,123,145,89,133,3621	0,1443,2386,3180,3445,4337,4755,6416,7824,8234,8806,9547,9866,10102
chr8	27110906	27120071	ADGRA2_fat_1.8	22.8	+	27110906	27120071	0	9	359,99,198,426,224,214,199,533,365	0,1502,2380,3174,4331,4754,6410,7818,8800
chr8	27085524	27124749	ADGRA2_fat_3.1	656.6	+	27085524	27124749	0	20	687,71,71,71,71,163,213,164,198,149,161,224,219,199,127,123,145,89,133,3747	0,13262,23804,24177,24417,24911,25528,26819,27762,28556,28821,29713,30131,31792,33200,33610,34182,34923,35242,35478
chr8	27085524	27124749	ADGRA2_fat_3.2	74.5	+	27085524	27124749	0	19	687,71,71,71,71,163,213,164,198,149,161,224,85,199,127,123,145,89,3983	0,13262,23804,24177,24417,24911,25528,26819,27762,28556,28821,29713,30265,31792,33200,33610,34182,34923,35242
chr8	27085524	27117519	ADGRA2_fat_3.3	52.1	+	27085524	27117519	0	13	687,71,71,71,71,213,164,198,149,161,224,219,203	0,13262,23804,24177,24417,25528,26819,27762,28556,28821,29713,30131,31792
chr8	27085524	27117519	ADGRA2_fat_3.4_(mo)	41.4	+	27085524	27117519	0	13	687,71,71,71,71,213,164,198,149,161,224,85,203	0,13262,23804,24177,24417,25528,26819,27762,28556,28821,29713,30265,31792
chr8	27113185	27124687	ADGRA2_liver_10.4	37.3	+	27113185	27124687	0	11	299,149,161,224,219,199,127,123,199,89,3921	0,895,1160,2052,2470,4131,5539,5949,6467,7262,7581
chr8	27113205	27113843	ADGRA2_islets_1.7	93.6	+	27113205	27113843	0	2	279,27	0,611
chr8	27113284	27122523	ADGRA2_liver_24.2	41.7	+	27113284	27122523	0	12	200,149,161,224,219,199,127,123,145,89,133,1521	0,796,1061,1953,2371,4032,5440,5850,6422,7163,7482,7718
chr8	27085578	27124840	ADGRA2_liver_9.2	174	+	27085578	27124840	0	19	633,71,71,71,71,163,213,164,198,149,161,224,219,199,127,123,145,89,4074	0,13208,23750,24123,24363,24857,25474,26765,27708,28502,28767,29659,30077,31738,33146,33556,34128,34869,35188
chr8	27085578	27124840	ADGRA2_liver_9.1	567.9	+	27085578	27124840	0	20	633,71,71,71,71,163,213,164,198,149,161,224,219,199,127,123,145,89,133,3838	0,13208,23750,24123,24363,24857,25474,26765,27708,28502,28767,29659,30077,31738,33146,33556,34128,34869,35188,35424
chr8	27085578	27124840	ADGRA2_liver_9.3	69	+	27085578	27124840	0	19	633,71,71,71,71,163,162,164,198,149,161,224,219,199,127,123,145,89,4074	0,13208,23750,24123,24363,24857,25525,26765,27708,28502,28767,29659,30077,31738,33146,33556,34128,34869,35188
chr8	27113583	27120071	ADGRA2_fat_1.10	2	+	27113583	27120071	0	7	646,161,224,214,199,533,365	0,762,1654,2077,3733,5141,6123
chr8	27113583	27117516	ADGRA2_fat_1.11	4.8	+	27113583	27117516	0	5	646,161,224,214,200	0,762,1654,2077,3733
chr8	27113899	27124749	ADGRA2_fat_3.5	175.4	+	27113899	27124749	0	9	330,161,224,85,199,533,145,89,3983	0,446,1338,1890,3417,4825,5807,6548,6867
chr8	27114016	27119855	ADGRA2_liver_9.4	54.4	+	27114016	27119855	0	8	213,161,224,219,199,127,123,203	0,329,1221,1639,3300,4708,5118,5636
chr8	27114043	27124623	ADGRA2_liver_23.3	38.9	+	27114043	27124623	0	11	186,161,224,219,199,127,123,145,89,133,3621	0,302,1194,1612,3273,4681,5091,5663,6404,6723,6959
chr8	27114043	27124623	ADGRA2_liver_23.4	77.5	+	27114043	27124623	0	10	463,224,219,199,127,123,145,89,133,3621	0,1194,1612,3273,4681,5091,5663,6404,6723,6959
chr8	27114043	27124623	ADGRA2_liver_23.9	4.9	+	27114043	27124623	0	7	463,224,214,199,533,145,4176	0,1194,1617,3273,4681,5663,6404
chr8	27114079	27115886	ADGRA2_islets_3.6	150.4	+	27114079	27115886	0	3	150,161,649	0,266,1158
chr8	27085723	27124623	ADGRA2_liver_23.1	665.9	+	27085723	27124623	0	19	488,71,71,71,71,163,213,164,198,149,161,224,219,199,127,123,145,89,3857	0,13063,23605,23978,24218,24712,25329,26620,27563,28357,28622,29514,29932,31593,33001,33411,33983,34724,35043
chr8	27085723	27112591	ADGRA2_liver_23.5	38.2	+	27085723	27112591	0	8	488,71,71,71,71,163,162,248	0,13063,23605,23978,24218,24712,25380,26620
chr8	27115026	27124623	ADGRA2_liver_23.6	31.5	+	27115026	27124623	0	8	435,219,199,533,145,89,133,3621	0,629,2290,3698,4680,5421,5740,5976
chr8	27115026	27124623	ADGRA2_liver_23.7	27.7	+	27115026	27124623	0	7	435,219,199,533,145,89,3857	0,629,2290,3698,4680,5421,5740
chr8	27115026	27124623	ADGRA2_liver_23.8	8.6	+	27115026	27124623	0	7	435,214,199,533,145,89,3857	0,634,2290,3698,4680,5421,5740
chr8	27115026	27124623	ADGRA2_liver_23.12	5	+	27115026	27124623	0	5	435,214,199,1127,3857	0,634,2290,3698,5740
chr8	27115026	27124623	ADGRA2_liver_23.10	11.6	+	27115026	27124623	0	6	435,85,199,533,145,4176	0,763,2290,3698,4680,5421
chr8	27115236	27122523	ADGRA2_liver_24.3	52.6	+	27115236	27122523	0	9	225,219,199,127,123,145,89,133,1521	0,419,2080,3488,3898,4470,5211,5530,5766
chr8	27115571	27122523	ADGRA2_liver_24.5	71.6	+	27115571	27122523	0	8	303,199,127,123,145,89,133,1521	0,1745,3153,3563,4135,4876,5195,5431
chr8	27085774	27122523	ADGRA2_liver_24.1	717.4	+	27085774	27122523	0	19	437,71,71,71,71,163,213,164,198,149,161,224,219,199,127,123,145,89,1757	0,13012,23554,23927,24167,24661,25278,26569,27512,28306,28571,29463,29881,31542,32950,33360,33932,34673,34992
chr8	27085774	27112509	ADGRA2_liver_24.6	39.6	+	27085774	27112509	0	8	437,71,71,71,71,163,162,166	0,13012,23554,23927,24167,24661,25329,26569
chr8	27085774	27114232	ADGRA2_liver_24.4	13.9	+	27085774	27114232	0	9	437,71,71,71,71,163,130,198,110	0,13012,23554,23927,24167,24661,25361,27512,28348
chr8	27117235	27122519	ADGRA2_islets_2.4	166.8	+	27117235	27122519	0	4	280,533,145,2072	0,1489,2471,3212
chr8	27117782	27128760	ADGRA2_islets_3.7	14.8	+	27117782	27128760	0	3	1475,145,8313	0,1924,2665
chr8	27117782	27119924	ADGRA2_islets_1.6	101	+	27117782	27119924	0	2	1475,218	0,1924
chr8	27117782	27128760	ADGRA2_islets_3.8	9.8	+	27117782	27128760	0	3	1475,830,7994	0,1924,2984
chr8	27118299	27122519	ADGRA2_islets_2.3	10.2	+	27118299	27122519	0	5	958,145,89,133,1517	0,1407,2148,2467,2703
chr8	27118299	27122519	ADGRA2_islets_2.5	54	+	27118299	27122519	0	4	958,145,452,1517	0,1407,2148,2703
chr8	27118387	27124623	ADGRA2_liver_23.14	15.2	+	27118387	27124623	0	4	464,717,89,3857	0,747,2060,2379
chr8	27118402	27122523	ADGRA2_liver_24.7	37.5	+	27118402	27122523	0	5	449,123,145,452,1521	0,732,1304,2045,2600
chr8	27085898	27128760	ADGRA2_islets_3.2	294.7	+	27085898	27128760	0	19	313,71,71,71,71,163,213,164,198,149,161,224,219,199,127,123,145,89,7994	0,12888,23430,23803,24043,24537,25154,26445,27388,28182,28447,29339,29757,31418,32826,33236,33808,34549,34868
chr8	27085898	27128760	ADGRA2_islets_3.1	329.3	+	27085898	27128760	0	20	313,71,71,71,71,163,213,164,198,149,161,224,219,199,127,123,145,89,133,7758	0,12888,23430,23803,24043,24537,25154,26445,27388,28182,28447,29339,29757,31418,32826,33236,33808,34549,34868,35104
chr8	27085898	27128760	ADGRA2_islets_3.3	25.4	+	27085898	27128760	0	19	313,71,71,71,71,163,213,164,198,149,161,224,85,199,127,123,199,89,7994	0,12888,23430,23803,24043,24537,25154,26445,27388,28182,28447,29339,29891,31418,32826,33236,33754,34549,34868
chr8	27085898	27115886	ADGRA2_islets_3.4	102.3	+	27085898	27115886	0	12	313,71,71,71,71,163,213,164,198,149,161,649	0,12888,23430,23803,24043,24537,25154,26445,27388,28182,28447,29339
chr8	27085898	27111400	ADGRA2_islets_3.5	73.2	+	27085898	27111400	0	6	313,71,71,71,71,965	0,12888,23430,23803,24043,24537
chr8	27118915	27122523	ADGRA2_liver_24.8	25.6	+	27118915	27122523	0	3	342,145,2076	0,791,1532
chr8	27119108	27124687	ADGRA2_liver_10.6	48.5	+	27119108	27124687	0	3	149,199,3921	0,544,1658
chr8	27119132	27124840	ADGRA2_liver_9.7	39.5	+	27119132	27124840	0	3	125,145,4074	0,574,1634
chr8	27119132	27124840	ADGRA2_liver_9.5	45.4	+	27119132	27124840	0	4	125,145,452,3838	0,574,1315,1870
chr8	27119132	27124840	ADGRA2_liver_9.6	49.8	+	27119132	27124840	0	3	719,89,4074	0,1315,1634
chr8	27086058	27128680	ADGRA2_islets_1.2	479.2	+	27086058	27128680	0	19	153,71,71,71,71,163,213,164,198,149,161,224,219,199,127,123,145,89,7914	0,12728,23270,23643,23883,24377,24994,26285,27228,28022,28287,29179,29597,31258,32666,33076,33648,34389,34708
chr8	27086058	27128680	ADGRA2_islets_1.1	112.5	+	27086058	27128680	0	20	153,71,71,71,71,163,213,164,198,149,161,224,219,199,127,123,145,89,133,7678	0,12728,23270,23643,23883,24377,24994,26285,27228,28022,28287,29179,29597,31258,32666,33076,33648,34389,34708,34944
chr8	27120063	27124687	ADGRA2_liver_10.9	23.1	+	27120063	27124687	0	2	588,3921	0,703
chr8	27086078	27122519	ADGRA2_islets_2.1	637.6	+	27086078	27122519	0	19	133,71,71,71,71,163,213,164,198,149,161,224,219,199,127,123,145,89,1753	0,12708,23250,23623,23863,24357,24974,26265,27208,28002,28267,29159,29577,31238,32646,33056,33628,34369,34688
chr8	27086078	27120390	ADGRA2_islets_2.2	131.3	+	27086078	27120390	0	17	133,71,71,71,71,163,162,164,198,149,161,224,219,199,127,123,738	0,12708,23250,23623,23863,24357,25025,26265,27208,28002,28267,29159,29577,31238,32646,33056,33574
chr5	49959958	50059132	ADGRA3_fat_1.1	892.7	-	49959958	50059132	0	19	1556,95,145,123,124,208,213,203,161,155,201,164,213,160,71,71,71,71,580	0,1690,3733,10732,11993,18985,19402,27516,30167,38257,39175,41897,46791,49378,51533,53435,56869,65749,98594
chr5	49970565	50007616	ADGRA3_fat_1.2	14.2	-	49970565	50007616	0	11	248,124,208,213,203,161,155,201,164,98,9	0,1386,8378,8795,16909,19560,27650,28568,31290,36184,37042
chr5	49962772	49990295	ADGRA3_fat_1.3	13.6	-	49962772	49990295	0	5	184,104,213,203,170	0,16275,16588,24702,27353
chr5	49959958	49972076	ADGRA3_fat_1.4	7.6	-	49959958	49972076	0	4	1785,145,123,125	0,3733,10732,11993
chr5	50050672	50059132	ADGRA3_fat_1.5	33	-	50050672	50059132	0	2	288,580	0,7880
chr5	50058221	50059132	ADGRA3_fat_1.6	30.8	-	50058221	50059132	0	2	122,580	0,331
chr5	50051268	50059132	ADGRA3_fat_1.7	8	-	50051268	50059132	0	2	38,580	0,7284
chr5	49959996	50059009	ADGRA3_fat_2.1	879.2	-	49959996	50059009	0	19	1518,95,145,123,124,208,213,203,161,155,201,164,213,160,71,71,71,71,457	0,1652,3695,10694,11955,18947,19364,27478,30129,38219,39137,41859,46753,49340,51495,53397,56831,65711,98556
chr5	50050878	50059009	ADGRA3_fat_2.3	4.5	-	50050878	50059009	0	2	82,457	0,7674
chr5	49959996	50059009	ADGRA3_fat_2.2_(mo)	116.2	-	49959996	50059009	0	19	1518,95,145,123,124,208,213,203,161,155,201,164,213,160,71,71,93,71,457	0,1652,3695,10694,11955,18947,19364,27478,30129,38219,39137,41859,46753,49340,51495,53397,56809,65711,98556
chr5	49960052	50059009	ADGRA3_fat_3.1	916.2	-	49960052	50059009	0	19	1462,95,145,123,124,208,213,203,161,155,201,164,213,160,71,71,71,71,457	0,1596,3639,10638,11899,18891,19308,27422,30073,38163,39081,41803,46697,49284,51439,53341,56775,65655,98500
chr5	50050863	50059009	ADGRA3_fat_3.3	49.8	-	50050863	50059009	0	2	97,457	0,7689
chr5	50050863	50059009	ADGRA3_fat_3.2	34	-	50050863	50059009	0	3	97,209,457	0,7271,7689
chr5	49959952	50058654	ADGRA3_islets_1.1	956.5	-	49959952	50058654	0	19	1562,95,145,123,124,208,213,203,161,155,201,164,213,160,71,71,71,71,102	0,1696,3739,10738,11999,18991,19408,27522,30173,38263,39181,41903,46797,49384,51539,53441,56875,65755,98600
chr5	49959952	50058654	ADGRA3_islets_1.2	13.4	-	49959952	50058654	0	19	1562,95,145,123,124,208,213,203,161,155,201,164,213,160,75,71,71,71,102	0,1696,3739,10738,11999,18991,19408,27522,30173,38263,39181,41903,46797,49384,51535,53441,56875,65755,98600
chr5	49959952	50016955	ADGRA3_islets_1.3	4.8	-	49959952	50016955	0	17	1562,95,145,123,124,208,213,203,161,155,201,164,213,181,75,71,128	0,1696,3739,10738,11999,18991,19408,27522,30173,38263,39181,41903,46797,49384,51535,53441,56875
chr5	49959952	49987678	ADGRA3_islets_1.4	8.2	-	49959952	49987678	0	6	1791,145,123,124,630,204	0,3739,10738,11999,18991,27522
chr5	49963141	49987678	ADGRA3_islets_1.5	7.8	-	49963141	49987678	0	5	695,123,124,213,204	0,7549,8810,16219,24333
chr5	49959952	49970921	ADGRA3_islets_1.6	9.3	-	49959952	49970921	0	3	1791,145,231	0,3739,10738
chr5	49959912	50058664	ADGRA3_islets_2.1	985.1	-	49959912	50058664	0	19	1602,95,145,123,124,208,213,203,161,155,201,164,213,160,71,71,71,71,112	0,1736,3779,10778,12039,19031,19448,27562,30213,38303,39221,41943,46837,49424,51579,53481,56915,65795,98640
chr5	50009249	50058664	ADGRA3_islets_2.3	3.3	-	50009249	50058664	0	6	247,75,71,93,71,112	0,2238,4144,7556,16458,49303
chr5	49978306	50058664	ADGRA3_islets_2.2	7.3	-	49978306	50058664	0	14	845,213,203,161,155,201,164,213,160,71,71,93,71,112	0,1054,9168,11819,19909,20827,23549,28443,31030,33185,35087,38499,47401,80246
chr5	50009249	50025780	ADGRA3_islets_2.4	4.3	-	50009249	50025780	0	5	247,75,71,71,73	0,2238,4144,7578,16458
chr5	49959968	50058664	ADGRA3_islets_3.1	919.3	-	49959968	50058664	0	19	1546,95,145,123,124,208,213,203,161,155,201,164,213,160,71,71,71,71,112	0,1680,3723,10722,11983,18975,19392,27506,30157,38247,39165,41887,46781,49368,51523,53425,56859,65739,98584
chr5	50057513	50058664	ADGRA3_islets_3.7	16	-	50057513	50058664	0	2	830,112	0,1039
chr5	49959968	50058664	ADGRA3_islets_3.2	14.3	-	49959968	50058664	0	19	1546,95,145,123,124,208,213,203,161,155,201,164,213,160,75,71,71,71,112	0,1680,3723,10722,11983,18975,19392,27506,30157,38247,39165,41887,46781,49368,51519,53425,56859,65739,98584
chr5	49959968	49999385	ADGRA3_islets_3.3	25.8	-	49959968	49999385	0	10	1775,145,123,124,208,213,203,161,155,252	0,3723,10722,11983,18975,19392,27506,30157,38247,39165
chr5	49970688	50009506	ADGRA3_islets_3.4	6	-	49970688	50009506	0	10	125,124,630,203,161,155,201,164,213,170	0,1263,8255,16786,19437,27527,28445,31167,36061,38648
chr5	49963473	50007087	ADGRA3_islets_3.5	2	-	49963473	50007087	0	10	363,123,124,630,203,161,155,201,164,338	0,7217,8478,15470,24001,26652,34742,35660,38382,43276
chr5	49977914	49998618	ADGRA3_islets_3.6	10.9	-	49977914	49998618	0	4	1659,203,161,403	0,9560,12211,20301
chr5	49963473	49966330	ADGRA3_islets_3.8	5.7	-	49963473	49966330	0	2	363,49	0,2808
chr5	49959957	50058964	ADGRA3_liver_10.1	918.6	-	49959957	50058964	0	19	1557,95,145,123,124,208,213,203,161,155,201,164,213,160,71,71,71,71,412	0,1691,3734,10733,11994,18986,19403,27517,30168,38258,39176,41898,46792,49379,51534,53436,56870,65750,98595
chr5	50050476	50058964	ADGRA3_liver_10.10	7.9	-	50050476	50058964	0	3	484,209,412	0,7658,8076
chr5	49959957	50058964	ADGRA3_liver_10.2_(mo)	20.7	-	49959957	50058964	0	19	1557,95,145,123,124,208,213,203,161,155,201,164,213,160,75,71,71,71,412	0,1691,3734,10733,11994,18986,19403,27517,30168,38258,39176,41898,46792,49379,51530,53436,56870,65750,98595
chr5	49959957	50058964	ADGRA3_liver_10.3_(mo)	6.2	-	49959957	50058964	0	19	1557,95,145,123,124,208,213,203,161,155,201,164,213,92,75,69,72,71,412	0,1691,3734,10733,11994,18986,19403,27517,30168,38258,39176,41898,46792,49447,51530,53436,56869,65750,98595
chr5	49959957	49998382	ADGRA3_liver_10.4	6.8	-	49959957	49998382	0	9	1786,145,123,124,208,213,203,161,167	0,3734,10733,11994,18986,19403,27517,30168,38258
chr5	49978817	50009173	ADGRA3_liver_10.5	5.5	-	49978817	50009173	0	9	334,213,203,161,155,201,164,213,47	0,543,8657,11308,19398,20316,23038,27932,30309
chr5	49959957	49990288	ADGRA3_liver_10.6	11	-	49959957	49990288	0	8	1786,145,123,124,208,213,203,163	0,3734,10733,11994,18986,19403,27517,30168
chr5	49966304	49998382	ADGRA3_liver_10.7	9.8	-	49966304	49998382	0	8	99,123,124,208,213,203,161,167	0,4386,5647,12639,13056,21170,23821,31911
chr5	50009334	50058964	ADGRA3_liver_10.8	5.4	-	50009334	50058964	0	6	162,75,71,93,71,412	0,2153,4059,7471,16373,49218
chr5	50050476	50058964	ADGRA3_liver_10.9	8.2	-	50050476	50058964	0	4	484,165,209,412	0,661,7658,8076
chr5	49959968	50058819	ADGRA3_liver_23.1	944.7	-	49959968	50058819	0	19	1546,95,145,123,124,208,213,203,161,155,201,164,213,160,71,71,71,71,267	0,1680,3723,10722,11983,18975,19392,27506,30157,38247,39165,41887,46781,49368,51523,53425,56859,65739,98584
chr5	50050504	50058819	ADGRA3_liver_23.5	7.6	-	50050504	50058819	0	2	456,267	0,8048
chr5	50058134	50058819	ADGRA3_liver_23.4	9.7	-	50058134	50058819	0	2	209,267	0,418
chr5	50050504	50058819	ADGRA3_liver_23.2	22.5	-	50050504	50058819	0	3	456,169,267	0,633,8048
chr5	49966125	49972083	ADGRA3_liver_23.3	15.6	-	49966125	49972083	0	3	278,123,132	0,4565,5826
chr5	49959687	50058680	ADGRA3_liver_24.1	938.4	-	49959687	50058680	0	19	1827,95,145,123,124,208,213,203,161,155,201,164,213,160,71,71,71,71,128	0,1961,4004,11003,12264,19256,19673,27787,30438,38528,39446,42168,47062,49649,51804,53706,57140,66020,98865
chr5	50051194	50058680	ADGRA3_liver_24.10	9.6	-	50051194	50058680	0	2	112,128	0,7358
chr5	49959687	50058680	ADGRA3_liver_24.2	15.4	-	49959687	50058680	0	19	1827,95,145,123,124,208,213,203,161,155,201,164,213,160,75,71,71,71,128	0,1961,4004,11003,12264,19256,19673,27787,30438,38528,39446,42168,47062,49649,51800,53706,57140,66020,98865
chr5	49959687	50058680	ADGRA3_liver_24.3	10.9	-	49959687	50058680	0	19	1827,95,145,123,124,208,213,203,161,155,201,164,213,181,71,71,93,71,128	0,1961,4004,11003,12264,19256,19673,27787,30438,38528,39446,42168,47062,49649,51804,53706,57118,66020,98865
chr5	49978447	50058680	ADGRA3_liver_24.4	0.7	-	49978447	50058680	0	14	704,213,203,161,155,201,164,213,113,71,71,93,71,128	0,913,9027,11678,19768,20686,23408,28302,30957,33044,34946,38358,47260,80105
chr5	49978447	50058680	ADGRA3_liver_24.5	0.6	-	49978447	50058680	0	14	704,213,203,161,155,201,164,213,92,75,71,93,71,128	0,913,9027,11678,19768,20686,23408,28302,30957,33040,34946,38358,47260,80105
chr5	49978447	50013852	ADGRA3_liver_24.6	2.3	-	49978447	50013852	0	11	704,213,203,161,155,201,164,213,92,71,459	0,913,9027,11678,19768,20686,23408,28302,30957,33044,34946
chr5	49966237	49999375	ADGRA3_liver_24.7	0.9	-	49966237	49999375	0	9	166,123,124,208,213,203,161,155,242	0,4453,5714,12706,13123,21237,23888,31978,32896
chr5	49966237	49982185	ADGRA3_liver_24.8	5.6	-	49966237	49982185	0	6	166,123,124,208,213,107	0,4453,5714,12706,13123,15841
chr5	49959687	49970817	ADGRA3_liver_24.9	5.5	-	49959687	49970817	0	4	1827,143,145,127	0,1913,4004,11003
chr5	49971476	49972082	ADGRA3_liver_24.11	5.3	-	49971476	49972082	0	2	68,131	0,475
chr5	49970420	49971315	ADGRA3_liver_24.12	2.5	-	49970420	49971315	0	2	393,17	0,878
chr5	50051194	50058680	ADGRA3_liver_24.13	2.5	-	50051194	50058680	0	2	39,128	0,7358
chr5	49959767	50058957	ADGRA3_liver_9.1	922.9	-	49959767	50058957	0	19	1747,95,145,123,124,208,213,203,161,155,201,164,213,160,71,71,71,71,405	0,1881,3924,10923,12184,19176,19593,27707,30358,38448,39366,42088,46982,49569,51724,53626,57060,65940,98785
chr5	49959767	50058957	ADGRA3_liver_9.3_(mo)	6.2	-	49959767	50058957	0	19	1747,95,145,123,124,208,213,203,161,155,201,164,213,160,71,71,93,71,405	0,1881,3924,10923,12184,19176,19593,27707,30358,38448,39366,42088,46982,49569,51724,53626,57038,65940,98785
chr5	49959767	50058957	ADGRA3_liver_9.2_(mo)	24.6	-	49959767	50058957	0	19	1747,95,145,123,124,208,213,203,161,155,201,164,213,160,75,71,71,71,405	0,1881,3924,10923,12184,19176,19593,27707,30358,38448,39366,42088,46982,49569,51720,53626,57060,65940,98785
chr5	49959767	50058957	ADGRA3_liver_9.4	18.5	-	49959767	50058957	0	18	1747,95,145,123,124,208,213,203,161,155,201,164,213,160,71,71,71,405	0,1881,3924,10923,12184,19176,19593,27707,30358,38448,39366,42088,46982,49569,53626,57060,65940,98785
chr5	50006232	50058957	ADGRA3_liver_9.5_(mo)	4.6	-	50006232	50058957	0	7	730,160,75,71,93,71,405	0,3104,5255,7161,10573,19475,52320
chr5	49970600	49982187	ADGRA3_liver_9.6	15.7	-	49970600	49982187	0	5	213,124,208,213,109	0,1351,8343,8760,11478
chr5	49993214	49999339	ADGRA3_liver_9.7	7.5	-	49993214	49999339	0	3	19,155,206	0,5001,5919
chr1	25066932	25830135	ADGRB3_islets_1.1	13.3	-	25066932	25830135	0	32	36,393,104,35,643,39,95,171,98,85,66,69,150,102,103,126,43,102,75,149,108,68,194,106,101,164,164,164,161,110,771,673	0,1031,7753,17312,26833,31944,34501,44760,45245,50357,59709,61887,64319,154828,159788,161489,329504,353626,364491,365495,390060,393811,420993,437501,437981,464938,465543,480484,486743,492823,759072,762530
chr1	25067368	25830135	ADGRB3_islets_1.2	316.5	-	25067368	25830135	0	31	988,104,35,643,39,95,171,98,85,66,69,150,102,103,126,43,102,75,149,108,68,194,106,101,164,164,164,161,110,771,673	0,7317,16876,26397,31508,34065,44324,44809,49921,59273,61451,63883,154392,159352,161053,329068,353190,364055,365059,389624,393375,420557,437065,437545,464502,465107,480048,486307,492387,758636,762094
chr1	25067368	25582639	ADGRB3_islets_1.3	34.5	-	25067368	25582639	0	30	988,104,35,643,39,95,171,98,85,66,69,150,102,103,126,43,102,75,149,108,68,194,106,101,164,164,164,161,110,59	0,7317,16876,26397,31508,34065,44324,44809,49921,59273,61451,63883,154392,159352,161053,329068,353190,364055,365059,389624,393375,420557,437065,437545,464502,465107,480048,486307,492387,515212
chr1	25067368	25582639	ADGRB3_islets_1.4	20.4	-	25067368	25582639	0	30	988,104,35,643,39,95,171,98,85,66,69,150,102,103,126,43,102,75,149,108,68,194,106,101,164,164,164,161,110,177	0,7317,16876,26397,31508,34065,44324,44809,49921,59273,61451,63883,154392,159352,161053,329068,353190,364055,365059,389624,393375,420557,437065,437545,464502,465107,480048,486307,492387,515094
chr1	25067368	25571813	ADGRB3_islets_1.5	7.2	-	25067368	25571813	0	30	988,104,35,643,39,95,171,98,85,66,69,150,102,103,126,43,102,75,149,108,68,194,106,101,164,164,164,161,110,189	0,7317,16876,26397,31508,34065,44324,44809,49921,59273,61451,63883,154392,159352,161053,329068,353190,364055,365059,389624,393375,420557,437065,437545,464502,465107,480048,486307,492387,504256
chr1	25067368	25559988	ADGRB3_islets_1.6	11	-	25067368	25559988	0	29	988,104,35,643,39,95,171,98,85,66,69,150,102,103,126,43,102,75,149,108,68,194,110,101,164,164,164,67,233	0,7317,16876,26397,31508,34065,44324,44809,49921,59273,61451,63883,154392,159352,161053,329068,353190,364055,365059,389624,393375,420557,437061,437545,464502,465107,480048,486401,492387
chr1	25067368	25559988	ADGRB3_islets_1.7	31.4	-	25067368	25559988	0	28	988,104,35,643,39,95,171,85,66,69,150,102,103,126,43,102,75,149,108,68,194,106,101,164,164,164,67,233	0,7317,16876,26397,31508,34065,44324,49921,59273,61451,63883,154392,159352,161053,329068,353190,364055,365059,389624,393375,420557,437065,437545,464502,465107,480048,486401,492387
chr1	25067368	25229205	ADGRB3_islets_1.8	164	-	25067368	25229205	0	16	988,104,35,643,39,95,171,98,85,66,69,150,102,103,126,550	0,7317,16876,26397,31508,34065,44324,44809,49921,59273,61451,63883,154392,159352,161053,161287
chr1	25067368	25229205	ADGRB3_islets_1.9	93.3	-	25067368	25229205	0	16	988,104,35,643,39,95,171,98,85,66,69,150,102,103,126,266	0,7317,16876,26397,31508,34065,44324,44809,49921,59273,61451,63883,154392,159352,161053,161571
chr1	25067368	25229205	ADGRB3_islets_1.10	242.6	-	25067368	25229205	0	14	988,104,35,643,39,95,171,85,66,69,150,102,103,784	0,7317,16876,26397,31508,34065,44324,49921,59273,61451,63883,154392,159352,161053
chr1	25802907	25827801	ADGRB3_islets_1.11	43.4	-	25802907	25827801	0	3	520,771,554	0,23097,24340
chr1	25802907	25830135	ADGRB3_islets_1.12	11.5	-	25802907	25830135	0	3	520,771,673	0,23097,26555
chr1	25774702	25827173	ADGRB3_islets_1.13	10.9	-	25774702	25827173	0	2	142,1169	0,51302
chr1	25067563	25830138	ADGRB3_islets_2.1	283.8	-	25067563	25830138	0	31	793,104,35,643,39,95,171,98,85,66,69,150,102,103,126,43,102,75,149,108,68,194,106,101,164,164,164,161,110,771,676	0,7122,16681,26202,31313,33870,44129,44614,49726,59078,61256,63688,154197,159157,160858,328873,352995,363860,364864,389429,393180,420362,436870,437350,464307,464912,479853,486112,492192,758441,761899
chr1	25067563	25229406	ADGRB3_islets_2.10	201.3	-	25067563	25229406	0	16	793,104,35,643,39,95,171,98,85,66,69,150,102,103,126,751	0,7122,16681,26202,31313,33870,44129,44614,49726,59078,61256,63688,154197,159157,160858,161092
chr1	25067563	25229406	ADGRB3_islets_2.13	77.3	-	25067563	25229406	0	14	793,104,35,643,39,95,171,85,66,69,150,102,103,985	0,7122,16681,26202,31313,33870,44129,49726,59078,61256,63688,154197,159157,160858
chr1	25067563	25583107	ADGRB3_islets_2.2	17.9	-	25067563	25583107	0	31	793,104,35,643,39,95,171,98,85,66,69,150,102,103,126,43,102,75,149,108,68,194,106,101,164,164,164,161,110,122,41	0,7122,16681,26202,31313,33870,44129,44614,49726,59078,61256,63688,154197,159157,160858,328873,352995,363860,364864,389429,393180,420362,436870,437350,464307,464912,479853,486112,492192,515017,515503
chr1	25067563	25827735	ADGRB3_islets_2.3	2.7	-	25067563	25827735	0	31	793,104,35,643,39,95,171,98,85,66,69,150,102,103,126,43,102,75,149,108,68,194,106,101,164,164,164,161,110,771,488	0,7122,16681,26202,31313,33870,44129,44614,49726,59078,61256,63688,154197,159157,160858,328873,352995,363860,364864,389429,393180,420362,436870,437350,464307,464912,479853,486112,492192,758441,759684
chr1	25067563	25583107	ADGRB3_islets_2.4	12.3	-	25067563	25583107	0	30	793,104,35,643,39,95,171,98,85,66,69,150,102,103,126,43,102,75,149,108,68,194,106,101,164,164,164,161,110,41	0,7122,16681,26202,31313,33870,44129,44614,49726,59078,61256,63688,154197,159157,160858,328873,352995,363860,364864,389429,393180,420362,436870,437350,464307,464912,479853,486112,492192,515503
chr1	25067563	25827735	ADGRB3_islets_2.5	2.2	-	25067563	25827735	0	30	793,104,35,643,39,95,171,98,85,66,69,150,102,103,126,43,102,75,149,108,68,194,106,101,164,164,164,161,771,488	0,7122,16681,26202,31313,33870,44129,44614,49726,59078,61256,63688,154197,159157,160858,328873,352995,363860,364864,389429,393180,420362,436870,437350,464307,464912,479853,486112,758441,759684
chr1	25067563	25559887	ADGRB3_islets_2.6	58.6	-	25067563	25559887	0	29	793,104,35,643,39,95,171,98,85,66,69,150,102,103,126,43,102,75,149,108,68,194,106,101,164,164,164,67,132	0,7122,16681,26202,31313,33870,44129,44614,49726,59078,61256,63688,154197,159157,160858,328873,352995,363860,364864,389429,393180,420362,436870,437350,464307,464912,479853,486206,492192
chr1	25067563	25827735	ADGRB3_islets_2.7	2.3	-	25067563	25827735	0	29	793,104,35,643,39,95,171,98,85,66,69,150,102,103,126,43,102,75,149,108,68,194,106,101,164,164,164,161,1731	0,7122,16681,26202,31313,33870,44129,44614,49726,59078,61256,63688,154197,159157,160858,328873,352995,363860,364864,389429,393180,420362,436870,437350,464307,464912,479853,486112,758441
chr1	25067563	25553942	ADGRB3_islets_2.8	3.3	-	25067563	25553942	0	27	793,101,35,643,39,95,171,85,88,69,150,102,103,126,43,102,75,149,108,68,194,106,101,164,164,164,173	0,7122,16681,26202,31313,33870,44129,49726,59078,61256,63688,154197,159157,160858,328873,352995,363860,364864,389429,393180,420362,436870,437350,464307,464912,479853,486206
chr1	25113697	25532073	ADGRB3_islets_2.9	11.3	-	25113697	25532073	0	18	463,85,66,69,150,102,103,126,43,102,75,149,108,68,194,106,101,203	0,3592,12944,15122,17554,108063,113023,114724,282739,306861,317726,318730,343295,347046,374228,390736,391216,418173
chr1	25067563	25229406	ADGRB3_islets_2.11	291.8	-	25067563	25229406	0	15	793,104,35,643,39,95,171,98,85,66,69,150,102,103,985	0,7122,16681,26202,31313,33870,44129,44614,49726,59078,61256,63688,154197,159157,160858
chr1	25113697	25460814	ADGRB3_islets_2.12	2.4	-	25113697	25460814	0	15	463,85,66,69,150,134,102,103,126,43,102,75,149,108,71	0,3592,12944,15122,17554,94454,108063,113023,114724,282739,306861,317726,318730,343295,347046
chr1	25067563	25126743	ADGRB3_islets_2.14	6.9	-	25067563	25126743	0	9	793,101,35,643,39,95,171,85,102	0,7122,16681,26202,31313,33870,44129,49726,59078
chr1	25802913	25827735	ADGRB3_islets_2.15	25.8	-	25802913	25827735	0	2	514,1731	0,23091
chr1	25067556	25830196	ADGRB3_islets_3.1	277.2	-	25067556	25830196	0	31	800,104,35,643,39,95,171,98,85,66,69,150,102,103,126,43,102,75,149,108,68,194,106,101,164,164,164,161,110,771,734	0,7129,16688,26209,31320,33877,44136,44621,49733,59085,61263,63695,154204,159164,160865,328880,353002,363867,364871,389436,393187,420369,436877,437357,464314,464919,479860,486119,492199,758448,761906
chr1	25067556	25560063	ADGRB3_islets_3.4	5.8	-	25067556	25560063	0	28	800,104,35,643,39,95,171,85,66,69,150,102,103,126,43,102,75,149,108,68,194,106,101,164,164,164,67,308	0,7129,16688,26209,31320,33877,44136,49733,59085,61263,63695,154204,159164,160865,328880,353002,363867,364871,389436,393187,420369,436877,437357,464314,464919,479860,486213,492199
chr1	25067556	25229476	ADGRB3_islets_3.6	325.6	-	25067556	25229476	0	16	800,104,35,643,39,95,171,98,85,66,69,150,102,103,126,821	0,7129,16688,26209,31320,33877,44136,44621,49733,59085,61263,63695,154204,159164,160865,161099
chr1	25067556	25229476	ADGRB3_islets_3.8	194.1	-	25067556	25229476	0	14	800,104,35,643,39,95,171,85,66,69,150,102,103,1055	0,7129,16688,26209,31320,33877,44136,49733,59085,61263,63695,154204,159164,160865
chr1	25802917	25830196	ADGRB3_islets_3.11	27.9	-	25802917	25830196	0	3	510,771,734	0,23087,26545
chr1	25067556	25830196	ADGRB3_islets_3.2_(mo)	17	-	25067556	25830196	0	29	800,104,35,643,39,95,171,85,66,69,150,102,103,126,43,102,75,149,108,68,194,106,101,164,164,164,67,771,734	0,7129,16688,26209,31320,33877,44136,49733,59085,61263,63695,154204,159164,160865,328880,353002,363867,364871,389436,393187,420369,436877,437357,464314,464919,479860,486213,758448,761906
chr1	25067556	25830196	ADGRB3_islets_3.3	9.8	-	25067556	25830196	0	29	800,104,35,643,39,95,171,85,66,69,150,102,103,126,43,102,75,149,108,68,194,106,101,164,164,164,161,771,734	0,7129,16688,26209,31320,33877,44136,49733,59085,61263,63695,154204,159164,160865,328880,353002,363867,364871,389436,393187,420369,436877,437357,464314,464919,479860,486119,758448,761906
chr1	25067556	25532641	ADGRB3_islets_3.5	6.9	-	25067556	25532641	0	25	800,104,35,643,39,95,171,85,66,69,150,102,103,126,43,102,75,149,108,68,194,110,101,164,166	0,7129,16688,26209,31320,33877,44136,49733,59085,61263,63695,154204,159164,160865,328880,353002,363867,364871,389436,393187,420369,436873,437357,464314,464919
chr1	25067556	25229476	ADGRB3_islets_3.7	102.8	-	25067556	25229476	0	16	800,104,35,643,39,95,171,98,85,66,69,150,102,103,126,835	0,7129,16688,26209,31320,33877,44136,44621,49733,59085,61263,63695,154204,159164,160865,161085
chr1	25067556	25131561	ADGRB3_islets_3.9	10.5	-	25067556	25131561	0	11	800,104,35,643,39,95,583,85,66,69,310	0,7129,16688,26209,31320,33877,44136,49733,59085,61263,63695
chr1	25752111	25830196	ADGRB3_islets_3.10	10	-	25752111	25830196	0	4	323,771,182,734	0,73893,75136,77351
chr1	25551797	25560063	ADGRB3_islets_3.12	3.9	-	25551797	25560063	0	3	1054,67,308	0,1972,7958
chr1	25551797	25553843	ADGRB3_islets_3.13	8.5	-	25551797	25553843	0	2	1054,168	0,1878
chr15	85887500	86033370	ADGRC1_islets_1.1	715.2	-	85887500	86033370	0	35	13238,261,233,149,103,94,125,126,79,112,174,200,126,167,204,143,183,209,94,101,183,120,141,174,113,185,166,125,163,157,88,115,222,638,3188	0,13437,13939,14615,14949,15302,15786,16426,17939,18415,20095,29114,31409,33648,34623,36558,37896,38586,39431,40398,40815,41901,42332,43013,43742,44784,50344,51602,52047,53617,71628,72567,75584,91102,142682
chr15	85887500	86033370	ADGRC1_islets_1.2	212.2	-	85887500	86033370	0	35	13205,261,233,149,103,94,125,126,79,112,174,200,126,167,204,143,183,209,94,101,183,120,141,174,113,185,166,125,163,157,88,115,222,638,3188	0,13437,13939,14615,14949,15302,15786,16426,17939,18415,20095,29114,31409,33648,34623,36558,37896,38586,39431,40398,40815,41901,42332,43013,43742,44784,50344,51602,52047,53617,71628,72567,75584,91102,142682
chr15	85923777	85963346	ADGRC1_islets_1.3	57.3	-	85923777	85963346	0	18	424,183,209,94,101,183,120,141,174,113,185,166,125,151,157,88,115,262	0,1619,2309,3154,4121,4538,5624,6055,6736,7465,8507,14067,15325,15782,17340,35351,36290,39307
chr15	85887500	85902740	ADGRC1_islets_1.4	15.3	-	85887500	85902740	0	5	13205,261,230,149,291	0,13437,13939,14615,14949
chr15	85899871	86033700	ADGRC1_islets_2.1	571.8	-	85899871	86033700	0	35	867,261,233,149,103,94,125,126,79,112,174,200,126,167,204,143,183,209,94,101,183,120,141,174,113,185,166,125,163,157,88,115,222,638,3518	0,1066,1568,2244,2578,2931,3415,4055,5568,6044,7724,16743,19038,21277,22252,24187,25525,26215,27060,28027,28444,29530,29961,30642,31371,32413,37973,39231,39676,41246,59257,60196,63213,78731,130311
chr15	85899871	85963309	ADGRC1_islets_2.2	14.2	-	85899871	85963309	0	33	834,261,233,149,103,94,125,126,79,112,174,200,126,167,204,143,183,209,94,101,183,120,141,174,113,185,166,125,163,157,88,115,225	0,1066,1568,2244,2578,2931,3415,4055,5568,6044,7724,16743,19038,21277,22252,24187,25525,26215,27060,28027,28444,29530,29961,30642,31371,32413,37973,39231,39676,41246,59257,60196,63213
chr15	85899871	85959219	ADGRC1_islets_2.3	12.4	-	85899871	85959219	0	31	970,261,233,149,103,94,125,126,79,112,174,200,126,167,204,143,183,209,94,101,183,120,141,174,113,185,166,125,163,157,91	0,1066,1568,2244,2578,2931,3415,4055,5568,6044,7724,16743,19038,21277,22252,24187,25525,26215,27060,28027,28444,29530,29961,30642,31371,32413,37973,39231,39676,41246,59257
chr15	85899871	85938257	ADGRC1_islets_2.4	15.2	-	85899871	85938257	0	27	970,261,233,149,103,94,125,126,79,112,174,200,126,167,204,143,183,209,94,101,183,120,141,174,113,185,413	0,1066,1568,2244,2578,2931,3415,4055,5568,6044,7724,16743,19038,21277,22252,24187,25525,26215,27060,28027,28444,29530,29961,30642,31371,32413,37973
chr15	85899871	85932475	ADGRC1_islets_2.5	29.6	-	85899871	85932475	0	26	970,261,233,149,103,94,125,126,79,112,174,200,126,167,204,143,183,209,94,101,183,120,141,174,113,191	0,1066,1568,2244,2578,2931,3415,4055,5568,6044,7724,16743,19038,21277,22252,24187,25525,26215,27060,28027,28444,29530,29961,30642,31371,32413
chr15	85899871	85930727	ADGRC1_islets_2.6	29	-	85899871	85930727	0	23	1327,233,149,103,94,125,126,79,112,174,200,126,167,204,143,183,209,94,101,183,120,141,214	0,1568,2244,2578,2931,3415,4055,5568,6044,7724,16743,19038,21277,22252,24187,25525,26215,27060,28027,28444,29530,29961,30642
chr15	85899871	85922375	ADGRC1_islets_2.7	123.4	-	85899871	85922375	0	15	834,261,233,149,103,94,125,126,79,112,174,200,126,167,252	0,1066,1568,2244,2578,2931,3415,4055,5568,6044,7724,16743,19038,21277,22252
chr15	85899871	85906032	ADGRC1_islets_2.8	11.6	-	85899871	85906032	0	8	867,735,149,447,125,126,79,117	0,1066,2244,2578,3415,4055,5568,6044
chr15	85899871	85903414	ADGRC1_islets_2.9	125.7	-	85899871	85903414	0	7	867,261,230,149,103,94,128	0,1066,1568,2244,2578,2931,3415
chr15	85899871	85904142	ADGRC1_islets_2.10	6.8	-	85899871	85904142	0	7	834,735,149,103,94,125,216	0,1066,2244,2578,2931,3415,4055
chr15	85899871	85904142	ADGRC1_islets_2.11	3.9	-	85899871	85904142	0	7	834,261,233,149,447,125,216	0,1066,1568,2244,2578,3415,4055
chr15	85960060	86024237	ADGRC1_islets_2.12	40.8	-	85960060	86024237	0	4	122,222,638,193	0,3024,18542,63984
chr15	85899871	85902929	ADGRC1_islets_2.13	8.2	-	85899871	85902929	0	4	1801,149,103,127	0,2244,2578,2931
chr15	85899871	85902929	ADGRC1_islets_2.14	7.5	-	85899871	85902929	0	4	834,735,149,480	0,1066,2244,2578
chr15	85891283	86033706	ADGRC1_islets_3.1	725	-	85891283	86033706	0	35	9455,261,233,149,103,94,125,126,79,112,174,200,126,167,204,143,183,209,94,101,183,120,141,174,113,185,166,125,163,157,88,115,222,638,3524	0,9654,10156,10832,11166,11519,12003,12643,14156,14632,16312,25331,27626,29865,30840,32775,34113,34803,35648,36615,37032,38118,38549,39230,39959,41001,46561,47819,48264,49834,67845,68784,71801,87319,138899
chr15	85891283	85979241	ADGRC1_islets_3.2	17.3	-	85891283	85979241	0	35	9422,261,233,149,103,94,125,126,79,112,174,200,126,167,204,143,183,209,94,101,183,120,141,174,113,185,20,166,125,163,157,88,115,222,639	0,9654,10156,10832,11166,11519,12003,12643,14156,14632,16312,25331,27626,29865,30840,32775,34113,34803,35648,36615,37032,38118,38549,39230,39959,41001,45355,46561,47819,48264,49834,67845,68784,71801,87319
chr15	85891283	85979241	ADGRC1_islets_3.3	86.9	-	85891283	85979241	0	34	9422,261,230,149,103,94,125,126,79,112,174,200,126,167,204,143,183,209,94,101,183,120,141,174,113,185,166,125,163,157,88,115,222,639	0,9654,10156,10832,11166,11519,12003,12643,14156,14632,16312,25331,27626,29865,30840,32775,34113,34803,35648,36615,37032,38118,38549,39230,39959,41001,46561,47819,48264,49834,67845,68784,71801,87319
chr15	85891283	85963452	ADGRC1_islets_3.4	9.4	-	85891283	85963452	0	34	9422,261,230,149,103,94,125,126,79,112,174,200,126,167,204,143,183,209,94,101,183,120,141,174,113,185,20,166,125,163,157,88,115,368	0,9654,10156,10832,11166,11519,12003,12643,14156,14632,16312,25331,27626,29865,30840,32775,34113,34803,35648,36615,37032,38118,38549,39230,39959,41001,45355,46561,47819,48264,49834,67845,68784,71801
chr15	85891283	85938330	ADGRC1_islets_3.5	85.7	-	85891283	85938330	0	27	9422,261,233,149,103,94,125,126,79,112,174,200,126,167,204,143,183,209,94,101,183,120,141,174,113,185,486	0,9654,10156,10832,11166,11519,12003,12643,14156,14632,16312,25331,27626,29865,30840,32775,34113,34803,35648,36615,37032,38118,38549,39230,39959,41001,46561
chr15	85891283	85922381	ADGRC1_islets_3.6	12.9	-	85891283	85922381	0	14	9422,261,233,149,103,609,126,79,112,174,200,126,167,258	0,9654,10156,10832,11166,11519,12643,14156,14632,16312,25331,27626,29865,30840
chr15	85926000	85931357	ADGRC1_islets_3.7	34.3	-	85926000	85931357	0	7	295,94,600,120,141,174,115	0,931,1898,3401,3832,4513,5242
chr15	85891283	85902747	ADGRC1_islets_3.8	28.5	-	85891283	85902747	0	5	9455,261,230,149,298	0,9654,10156,10832,11166
chr3	108390899	108415990	ADGRC2_fat_1.4	532.2	-	108390899	108415990	0	34	1617,234,170,182,88,127,122,126,79,112,174,200,126,167,180,128,183,209,94,101,183,120,141,174,287,166,125,163,157,88,115,222,647,3805	0,2112,2441,2751,3037,3314,3986,4217,4429,4661,5044,5534,5820,6048,6331,6603,6861,7570,7980,8718,8983,9604,9879,10247,10501,11038,11549,11806,12322,12725,12998,13450,15851,21286
chr3	108390899	108415990	ADGRC2_fat_1.5	357.7	-	108390899	108415990	0	33	2346,170,182,88,127,122,126,79,112,174,200,126,167,180,128,183,209,94,101,183,120,141,174,287,166,125,163,157,88,115,222,647,3805	0,2441,2751,3037,3314,3986,4217,4429,4661,5044,5534,5820,6048,6331,6603,6861,7570,7980,8718,8983,9604,9879,10247,10501,11038,11549,11806,12322,12725,12998,13450,15851,21286
chr3	108396946	108401323	ADGRC2_fat_1.6	49.4	-	108396946	108401323	0	11	168,193,128,183,209,94,101,183,120,141,177	0,284,556,814,1523,1933,2671,2936,3557,3832,4200
chr3	108396392	108399721	ADGRC2_fat_1.7	8.4	-	108396392	108399721	0	9	241,126,167,193,128,183,209,94,104	0,327,555,838,1110,1368,2077,2487,3225
chr3	108396946	108397945	ADGRC2_fat_1.8	52.2	-	108396946	108397945	0	4	168,193,128,185	0,284,556,814
chr3	108390910	108416048	ADGRC2_fat_2.1	621.1	-	108390910	108416048	0	34	1606,234,170,182,88,127,122,126,79,112,174,200,126,167,180,128,183,209,94,101,183,120,141,174,287,166,125,163,157,88,115,222,647,3863	0,2101,2430,2740,3026,3303,3975,4206,4418,4650,5033,5523,5809,6037,6320,6592,6850,7559,7969,8707,8972,9593,9868,10236,10490,11027,11538,11795,12311,12714,12987,13439,15840,21275
chr3	108390910	108407401	ADGRC2_fat_2.2	345.6	-	108390910	108407401	0	32	2335,170,182,88,127,122,126,79,112,174,200,126,167,180,128,183,209,94,101,183,120,141,174,287,166,125,163,157,88,115,222,651	0,2430,2740,3026,3303,3975,4206,4418,4650,5033,5523,5809,6037,6320,6592,6850,7559,7969,8707,8972,9593,9868,10236,10490,11027,11538,11795,12311,12714,12987,13439,15840
chr3	108393575	108445627	ADGRC2_fat_2.3	33.4	-	108393575	108445627	0	25	257,88,127,122,126,79,112,174,200,126,167,180,128,183,209,94,101,183,120,141,174,287,166,57,602	0,361,638,1310,1541,1753,1985,2368,2858,3144,3372,3655,3927,4185,4894,5304,6042,6307,6928,7203,7571,7825,8362,8873,51450
chr3	108390877	108416051	ADGRC2_fat_3.2	574.1	-	108390877	108416051	0	33	2368,170,182,88,127,122,126,79,112,174,200,126,167,180,128,183,209,94,101,183,120,141,174,287,166,125,163,157,88,115,222,647,3866	0,2463,2773,3059,3336,4008,4239,4451,4683,5066,5556,5842,6070,6353,6625,6883,7592,8002,8740,9005,9626,9901,10269,10523,11060,11571,11828,12344,12747,13020,13472,15873,21308
chr3	108390877	108416051	ADGRC2_fat_3.1_(mo)	383.1	-	108390877	108416051	0	35	1639,234,170,182,88,127,122,126,79,112,174,200,126,167,180,128,183,209,94,101,183,120,141,174,287,166,125,163,157,88,115,222,647,3172,668	0,2134,2463,2773,3059,3336,4008,4239,4451,4683,5066,5556,5842,6070,6353,6625,6883,7592,8002,8740,9005,9626,9901,10269,10523,11060,11571,11828,12344,12747,13020,13472,15873,21308,24506
chr3	108390877	108399720	ADGRC2_fat_3.3	42.8	-	108390877	108399720	0	19	1639,234,492,88,127,122,126,79,112,174,200,126,167,180,128,183,209,94,103	0,2134,2463,3059,3336,4008,4239,4451,4683,5066,5556,5842,6070,6353,6625,6883,7592,8002,8740
chr3	108390888	108415543	ADGRC2_islets_1.1	366.5	-	108390888	108415543	0	34	1628,234,170,182,88,127,122,126,79,112,174,200,126,167,180,128,183,209,94,101,183,120,141,174,287,166,125,163,157,88,115,222,647,3358	0,2123,2452,2762,3048,3325,3997,4228,4440,4672,5055,5545,5831,6059,6342,6614,6872,7581,7991,8729,8994,9615,9890,10258,10512,11049,11560,11817,12333,12736,13009,13461,15862,21297
chr3	108390888	108415543	ADGRC2_islets_1.2	57.1	-	108390888	108415543	0	33	2357,170,182,88,127,122,126,79,112,174,200,126,167,180,128,183,209,94,101,183,120,141,174,287,166,125,163,157,88,115,222,647,3358	0,2452,2762,3048,3325,3997,4228,4440,4672,5055,5545,5831,6059,6342,6614,6872,7581,7991,8729,8994,9615,9890,10258,10512,11049,11560,11817,12333,12736,13009,13461,15862,21297
chr3	108390888	108415543	ADGRC2_islets_1.3	99.2	-	108390888	108415543	0	31	2357,170,182,88,127,122,126,79,112,174,200,126,167,180,128,918,94,101,183,120,141,174,287,636,163,157,88,115,222,647,3358	0,2452,2762,3048,3325,3997,4228,4440,4672,5055,5545,5831,6059,6342,6614,6872,7991,8729,8994,9615,9890,10258,10512,11049,11817,12333,12736,13009,13461,15862,21297
chr3	108390888	108403745	ADGRC2_islets_1.4	17.2	-	108390888	108403745	0	29	1628,234,170,182,88,127,122,126,79,112,174,200,126,167,180,128,183,209,94,101,183,120,141,174,287,636,163,157,121	0,2123,2452,2762,3048,3325,3997,4228,4440,4672,5055,5545,5831,6059,6342,6614,6872,7581,7991,8729,8994,9615,9890,10258,10512,11049,11817,12333,12736
chr3	108390888	108401830	ADGRC2_islets_1.5	28.3	-	108390888	108401830	0	22	2357,170,182,88,127,122,126,79,112,174,200,126,167,180,128,183,504,101,183,120,141,684	0,2452,2762,3048,3325,3997,4228,4440,4672,5055,5545,5831,6059,6342,6614,6872,7581,8729,8994,9615,9890,10258
chr3	108390888	108399808	ADGRC2_islets_1.6	29.1	-	108390888	108399808	0	19	1628,234,170,182,88,127,122,126,79,112,174,200,126,167,180,128,918,94,191	0,2123,2452,2762,3048,3325,3997,4228,4440,4672,5055,5545,5831,6059,6342,6614,6872,7991,8729
chr3	108390888	108398974	ADGRC2_islets_1.7	99.2	-	108390888	108398974	0	16	2357,170,182,88,127,122,126,79,112,174,200,126,167,180,1176,95	0,2452,2762,3048,3325,3997,4228,4440,4672,5055,5545,5831,6059,6342,6614,7991
chr3	108390888	108399808	ADGRC2_islets_1.8	6.1	-	108390888	108399808	0	15	1628,234,170,182,88,127,122,126,79,112,174,200,126,2026,191	0,2123,2452,2762,3048,3325,3997,4228,4440,4672,5055,5545,5831,6059,8729
chr3	108390888	108395492	ADGRC2_islets_1.9	68.8	-	108390888	108395492	0	8	1628,234,492,88,127,122,126,164	0,2123,2452,3048,3325,3997,4228,4440
chr3	108401144	108405568	ADGRC2_islets_1.10	26.9	-	108401144	108405568	0	7	543,636,163,157,88,115,1219	0,793,1561,2077,2480,2753,3205
chr3	108390888	108395492	ADGRC2_islets_1.11	24.2	-	108390888	108395492	0	6	1628,234,492,88,127,607	0,2123,2452,3048,3325,3997
chr3	108396946	108399808	ADGRC2_islets_1.12	4.1	-	108396946	108399808	0	4	168,180,1471,191	0,284,556,2671
chr3	108390888	108395492	ADGRC2_islets_1.13	115.9	-	108390888	108395492	0	3	2357,684,1279	0,2452,3325
chr3	108394205	108395492	ADGRC2_islets_1.14	23.6	-	108394205	108395492	0	3	135,357,164	0,680,1123
chr3	108396946	108400072	ADGRC2_islets_1.15	12.2	-	108396946	108400072	0	3	2027,101,190	0,2671,2936
chr3	108412052	108415543	ADGRC2_islets_1.16	21.7	-	108412052	108415543	0	2	323,3057	0,434
chr3	108390879	108415937	ADGRC2_islets_2.1	480.9	-	108390879	108415937	0	34	1637,234,170,182,88,127,122,126,79,112,174,200,126,167,180,128,183,209,94,101,183,120,141,174,287,166,125,163,157,88,115,222,647,3752	0,2132,2461,2771,3057,3334,4006,4237,4449,4681,5064,5554,5840,6068,6351,6623,6881,7590,8000,8738,9003,9624,9899,10267,10521,11058,11569,11826,12342,12745,13018,13470,15871,21306
chr3	108395746	108415937	ADGRC2_islets_2.2	39.1	-	108395746	108415937	0	23	371,200,126,167,180,128,918,94,101,183,120,141,174,287,166,125,163,157,88,115,222,647,3752	0,687,973,1201,1484,1756,2014,3133,3871,4136,4757,5032,5400,5654,6191,6702,6959,7475,7878,8151,8603,11004,16439
chr3	108396276	108404711	ADGRC2_islets_2.3	16.1	-	108396276	108404711	0	18	357,126,167,180,128,1213,101,741,141,174,287,166,125,163,157,88,115,362	0,443,671,954,1226,1484,3341,3606,4502,4870,5124,5661,6172,6429,6945,7348,7621,8073
chr3	108399616	108415937	ADGRC2_islets_2.4	74.9	-	108399616	108415937	0	14	449,120,141,174,287,166,125,163,157,88,115,222,647,3752	0,887,1162,1530,1784,2321,2832,3089,3605,4008,4281,4733,7134,12569
chr3	108390879	108397688	ADGRC2_islets_2.5	43.5	-	108390879	108397688	0	14	2366,492,88,127,122,126,79,112,174,200,126,167,180,186	0,2461,3057,3334,4006,4237,4449,4681,5064,5554,5840,6068,6351,6623
chr3	108390879	108396223	ADGRC2_islets_2.6	80.7	-	108390879	108396223	0	10	1637,234,492,88,127,122,126,79,112,280	0,2132,2461,3057,3334,4006,4237,4449,4681,5064
chr3	108401144	108404711	ADGRC2_islets_2.7	42.1	-	108401144	108404711	0	8	176,287,636,163,157,88,115,362	0,256,793,1561,2077,2480,2753,3205
chr3	108401144	108404711	ADGRC2_islets_2.8	10.4	-	108401144	108404711	0	8	176,287,166,125,163,491,115,362	0,256,793,1304,1561,2077,2753,3205
chr3	108390879	108395246	ADGRC2_islets_2.9	8.8	-	108390879	108395246	0	7	1637,234,170,88,127,122,130	0,2132,2461,3057,3334,4006,4237
chr3	108396276	108400626	ADGRC2_islets_2.10	7.8	-	108396276	108400626	0	7	569,167,180,128,1213,101,744	0,671,954,1226,1484,3341,3606
chr3	108390879	108395246	ADGRC2_islets_2.11	139.8	-	108390879	108395246	0	6	2366,492,88,127,122,130	0,2461,3057,3334,4006,4237
chr3	108400777	108403719	ADGRC2_islets_2.12	3	-	108400777	108403719	0	6	142,174,703,125,163,498	0,369,623,1671,1928,2444
chr3	108401144	108403719	ADGRC2_islets_2.13	14.9	-	108401144	108403719	0	4	959,125,163,498	0,1304,1561,2077
chr3	108390879	108394026	ADGRC2_islets_2.14	21.5	-	108390879	108394026	0	4	1637,234,170,90	0,2132,2461,3057
chr3	108396276	108397412	ADGRC2_islets_2.15	16.6	-	108396276	108397412	0	3	569,167,182	0,671,954
chr3	108390884	108415553	ADGRC2_islets_3.1	583	-	108390884	108415553	0	34	1632,234,170,182,88,127,122,126,79,112,174,200,126,167,180,128,183,209,94,101,183,120,141,174,287,166,125,163,157,88,115,222,647,3368	0,2127,2456,2766,3052,3329,4001,4232,4444,4676,5059,5549,5835,6063,6346,6618,6876,7585,7995,8733,8998,9619,9894,10262,10516,11053,11564,11821,12337,12740,13013,13465,15866,21301
chr3	108390884	108415553	ADGRC2_islets_3.2	71.9	-	108390884	108415553	0	33	1632,234,170,182,88,127,122,126,79,112,174,200,126,167,180,128,183,209,94,101,183,120,141,174,287,166,420,157,88,115,222,647,3368	0,2127,2456,2766,3052,3329,4001,4232,4444,4676,5059,5549,5835,6063,6346,6618,6876,7585,7995,8733,8998,9619,9894,10262,10516,11053,11564,12337,12740,13013,13465,15866,21301
chr3	108390884	108400255	ADGRC2_islets_3.3	3.5	-	108390884	108400255	0	20	2361,170,182,88,127,122,126,79,112,174,200,126,167,180,128,183,209,94,101,373	0,2456,2766,3052,3329,4001,4232,4444,4676,5059,5549,5835,6063,6346,6618,6876,7585,7995,8733,8998
chr3	108390884	108397953	ADGRC2_islets_3.4	20.8	-	108390884	108397953	0	15	1632,234,170,182,88,794,126,79,112,174,200,126,463,128,193	0,2127,2456,2766,3052,3329,4232,4444,4676,5059,5549,5835,6063,6618,6876
chr3	108390884	108395506	ADGRC2_islets_3.5	252.3	-	108390884	108395506	0	8	2361,170,182,88,127,122,126,178	0,2456,2766,3052,3329,4001,4232,4444
chr3	108390884	108395763	ADGRC2_islets_3.6	35.3	-	108390884	108395763	0	8	2361,492,88,127,122,126,79,203	0,2456,3052,3329,4001,4232,4444,4676
chr3	108396374	108397953	ADGRC2_islets_3.7	33.1	-	108396374	108397953	0	5	259,126,463,128,193	0,345,573,1128,1386
chr5	129096667	129204597	ADGRD1_fat_1.1	47	+	129096667	129204597	0	26	559,36,83,122,179,152,254,55,155,59,117,110,75,141,73,123,103,111,153,66,66,91,126,41,92,2133	0,642,12911,18388,25744,31780,32187,34910,36045,40268,42921,44067,45793,47300,65928,75139,81382,82502,82876,91659,92966,101951,104013,104465,104789,105797
chr5	129096667	129204597	ADGRD1_fat_1.2_(mo)	16.9	+	129096667	129204597	0	26	559,36,83,122,179,563,254,55,155,59,117,110,75,141,73,123,103,111,153,66,66,91,126,41,92,2133	0,642,12911,18388,25744,31369,32187,34910,36045,40268,42921,44067,45793,47300,65928,75139,81382,82502,82876,91659,92966,101951,104013,104465,104789,105797
chr5	129096667	129204597	ADGRD1_fat_1.3	441.7	+	129096667	129204597	0	25	559,36,83,122,179,254,55,155,59,117,110,75,141,73,123,103,111,153,66,66,91,126,41,92,2133	0,642,12911,18388,25744,32187,34910,36045,40268,42921,44067,45793,47300,65928,75139,81382,82502,82876,91659,92966,101951,104013,104465,104789,105797
chr5	129096667	129204597	ADGRD1_fat_1.4_(mo)	8.3	+	129096667	129204597	0	23	559,36,83,122,179,55,155,59,113,110,75,141,73,123,103,111,153,66,66,91,126,41,2133	0,642,12911,18388,25744,34910,36045,40268,42921,44067,45793,47300,65928,75139,81382,82502,82876,91659,92966,101951,104013,104465,105797
chr5	129128000	129204597	ADGRD1_fat_1.5	340.8	+	129128000	129204597	0	21	599,254,55,155,59,117,110,75,141,73,123,103,111,153,66,66,91,126,41,92,2133	0,854,3577,4712,8935,11588,12734,14460,15967,34595,43806,50049,51169,51543,60326,61633,70618,72680,73132,73456,74464
chr5	129096667	129163209	ADGRD1_fat_1.6	54.9	+	129096667	129163209	0	15	559,36,83,122,179,152,254,55,155,59,117,110,75,141,614	0,642,12911,18388,25744,31780,32187,34910,36045,40268,42921,44067,45793,47300,65928
chr5	129139586	129204597	ADGRD1_fat_1.7	5.6	+	129139586	129204597	0	15	119,110,75,141,73,123,103,111,153,66,66,91,126,41,2133	0,1148,2874,4381,23009,32220,38463,39583,39957,48740,50047,59032,61094,61546,62878
chr5	129096667	129129570	ADGRD1_fat_1.8	5	+	129096667	129129570	0	8	559,36,83,95,122,179,152,716	0,642,12911,15561,18388,25744,31780,32187
chr5	129096667	129128674	ADGRD1_fat_1.9	15.1	+	129096667	129128674	0	7	559,36,83,95,122,179,227	0,642,12911,15561,18388,25744,31780
chr5	129136932	129165671	ADGRD1_fat_1.10	2.2	+	129136932	129165671	0	7	62,113,110,75,141,73,303	0,2656,3802,5528,7035,25663,28436
chr5	129139586	129165671	ADGRD1_fat_1.11	3	+	129139586	129165671	0	6	119,110,75,141,73,303	0,1148,2874,4381,23009,25782
chr5	129096667	129128674	ADGRD1_fat_1.12	16	+	129096667	129128674	0	5	559,36,122,179,227	0,642,18388,25744,31780
chr5	129198109	129204597	ADGRD1_fat_1.13	22	+	129198109	129204597	0	4	600,126,41,2133	0,2571,3023,4355
chr5	129122410	129137109	ADGRD1_fat_1.14	12.8	+	129122410	129137109	0	4	180,55,155,174	0,9167,10302,14525
chr5	129142447	129165671	ADGRD1_fat_1.15	5.4	+	129142447	129165671	0	4	88,141,73,303	0,1520,20148,22921
chr5	129096667	129110107	ADGRD1_fat_1.16	0.5	+	129096667	129110107	0	4	559,36,83,41	0,642,12911,13399
chr5	129109416	129120401	ADGRD1_fat_1.17	2.9	+	129109416	129120401	0	3	245,122,82	0,5639,10903
chr5	129096746	129204596	ADGRD1_fat_2.1_(mo)	90.5	+	129096746	129204596	0	26	480,36,83,122,179,563,254,55,155,59,117,110,75,141,73,123,103,111,153,66,66,91,126,41,92,2132	0,563,12832,18309,25665,31290,32108,34831,35966,40189,42842,43988,45714,47221,65849,75060,81303,82423,82797,91580,92887,101872,103934,104386,104710,105718
chr5	129096746	129204596	ADGRD1_fat_2.2	644.5	+	129096746	129204596	0	25	480,36,83,122,179,254,55,155,59,117,110,75,141,73,123,103,111,153,66,66,91,126,41,92,2132	0,563,12832,18309,25665,32108,34831,35966,40189,42842,43988,45714,47221,65849,75060,81303,82423,82797,91580,92887,101872,103934,104386,104710,105718
chr5	129128012	129204596	ADGRD1_fat_2.3	154.1	+	129128012	129204596	0	21	587,254,55,155,59,117,110,75,141,73,123,103,111,153,66,66,91,126,41,92,2132	0,842,3565,4700,8923,11576,12722,14448,15955,34583,43794,50037,51157,51531,60314,61621,70606,72668,73120,73444,74452
chr5	129136904	129201635	ADGRD1_fat_2.4	2.9	+	129136904	129201635	0	15	90,117,110,75,141,73,103,111,153,66,66,91,126,41,179	0,2684,3830,5556,7063,25691,41145,42265,42639,51422,52729,61714,63776,64228,64552
chr5	129164317	129204596	ADGRD1_fat_2.5	33.8	+	129164317	129204596	0	12	33,123,103,111,153,66,66,91,126,41,92,2132	0,7489,13732,14852,15226,24009,25316,34301,36363,36815,37139,38147
chr5	129096746	129136995	ADGRD1_fat_2.6	64.1	+	129096746	129136995	0	10	480,36,83,122,179,152,254,55,155,60	0,563,12832,18309,25665,31701,32108,34831,35966,40189
chr5	129096746	129136995	ADGRD1_fat_2.7	5.9	+	129096746	129136995	0	8	480,36,83,122,179,55,155,60	0,563,12832,18309,25665,34831,35966,40189
chr5	129139586	129178160	ADGRD1_fat_2.8	3.8	+	129139586	129178160	0	6	119,110,75,141,73,111	0,1148,2874,4381,23009,38463
chr5	129198107	129204596	ADGRD1_fat_2.9	0.4	+	129198107	129204596	0	6	348,91,126,41,92,2132	0,511,2573,3025,3349,4357
chr5	129096754	129204604	ADGRD1_fat_3.1_(mo)	3.6	+	129096754	129204604	0	26	472,36,83,122,179,563,254,55,155,59,117,110,75,141,73,123,103,111,153,66,66,91,126,41,92,2140	0,555,12824,18301,25657,31282,32100,34823,35958,40181,42834,43980,45706,47213,65841,75052,81295,82415,82789,91572,92879,101864,103926,104378,104702,105710
chr5	129096754	129204604	ADGRD1_fat_3.2	499.9	+	129096754	129204604	0	25	472,36,83,122,179,254,55,155,59,117,110,75,141,73,123,103,111,153,66,66,91,126,41,92,2140	0,555,12824,18301,25657,32100,34823,35958,40181,42834,43980,45706,47213,65841,75052,81295,82415,82789,91572,92879,101864,103926,104378,104702,105710
chr5	129128005	129204604	ADGRD1_fat_3.4	431.5	+	129128005	129204604	0	21	594,254,55,155,59,117,110,75,141,73,123,103,111,153,66,66,91,126,41,92,2140	0,849,3572,4707,8930,11583,12729,14455,15962,34590,43801,50044,51164,51538,60321,61628,70613,72675,73127,73451,74459
chr5	129096754	129163144	ADGRD1_fat_3.5	47.7	+	129096754	129163144	0	15	472,36,83,122,179,152,254,55,155,59,117,110,75,141,549	0,555,12824,18301,25657,31693,32100,34823,35958,40181,42834,43980,45706,47213,65841
chr5	129096754	129204604	ADGRD1_fat_3.3	2.9	+	129096754	129204604	0	24	472,36,83,122,179,254,52,155,59,117,110,75,141,73,123,103,111,153,66,66,91,126,92,2140	0,555,12824,18301,25657,32100,34823,35958,40181,42834,43980,45706,47213,65841,75052,81295,82415,82789,91572,92879,101864,103926,104702,105710
chr5	129142458	129204604	ADGRD1_fat_3.6	11.2	+	129142458	129204604	0	12	77,141,73,123,103,111,153,66,66,91,126,2140	0,1509,20137,29348,35591,36711,37085,45868,47175,56160,58222,60006
chr5	129096754	129122593	ADGRD1_fat_3.7	3.1	+	129096754	129122593	0	6	472,36,83,95,122,182	0,555,12824,15474,18301,25657
chr17	57296697	57420525	ADGRE1_fat_2.10	1.7	+	57296697	57420525	0	4	71,108,95,178	0,352,549,123650
chr17	57358721	57483518	ADGRE1_islets_2.1	861.4	+	57358721	57483518	0	22	35,62,146,155,119,146,149,140,146,88,83,177,116,184,170,194,235,66,91,168,104,403	0,2951,43184,43780,44021,48113,49625,51997,52224,54952,60601,61626,82534,85177,86288,89109,91145,101972,117108,120051,122199,124394
chr17	57358723	57483518	ADGRE1_islets_3.1	931	+	57358723	57483518	0	22	33,62,146,155,119,146,149,140,146,88,83,177,116,184,170,194,235,66,91,168,104,403	0,2949,43182,43778,44019,48111,49623,51995,52222,54950,60599,61624,82532,85175,86286,89107,91143,101970,117106,120049,122197,124392
chr17	57358732	57483525	ADGRE1_fat_1.1	994.8	+	57358732	57483525	0	22	24,62,146,155,119,146,149,140,146,88,83,177,116,184,170,194,235,66,91,168,104,410	0,2940,43173,43769,44010,48102,49614,51986,52213,54941,60590,61615,82523,85166,86277,89098,91134,101961,117097,120040,122188,124383
chr17	57358733	57483525	ADGRE1_fat_3.6	29.1	+	57358733	57483525	0	23	23,62,146,155,119,146,149,140,146,88,83,177,116,184,170,194,235,66,91,168,104,52,270	0,2939,43172,43768,44009,48101,49613,51985,52212,54940,60589,61614,82522,85165,86276,89097,91133,101960,117096,120039,122187,124382,124522
chr17	57358733	57483525	ADGRE1_fat_3.7	933	+	57358733	57483525	0	22	23,62,146,155,119,146,149,140,146,88,83,177,116,184,170,194,235,66,91,168,104,410	0,2939,43172,43768,44009,48101,49613,51985,52212,54940,60589,61614,82522,85165,86276,89097,91133,101960,117096,120039,122187,124382
chr17	57358733	57483525	ADGRE1_fat_3.8	6.7	+	57358733	57483525	0	19	23,62,146,149,140,146,88,83,177,116,184,170,194,235,66,91,168,104,410	0,2939,48101,49613,51985,52212,54940,60589,61614,82522,85165,86276,89097,91133,101960,117096,120039,122187,124382
chr17	57367851	57483525	ADGRE1_fat_1.2	5.2	+	57367851	57483525	0	13	9,14,177,116,184,170,194,235,66,91,168,104,410	0,51540,52496,73404,76047,77158,79979,82015,92842,107978,110921,113069,115264
chr17	57400621	57483523	ADGRE1_liver_24.4	1.6	+	57400621	57483523	0	13	10,18,83,177,116,184,170,194,235,66,91,168,408	0,13122,18701,19726,40634,43277,44388,47209,49245,60072,75208,78151,82494
chr17	57401898	57483525	ADGRE1_liver_9.2	19.4	+	57401898	57483525	0	21	153,155,119,146,149,140,146,88,83,177,116,184,170,194,235,66,91,168,104,52,270	0,603,844,4936,6448,8820,9047,11775,17424,18449,39357,42000,43111,45932,47968,58795,73931,76874,79022,81217,81357
chr17	57401904	57441372	ADGRE1_fat_2.6	4.5	+	57401904	57441372	0	9	147,146,149,140,146,88,83,177,117	0,4930,6442,8814,9041,11769,17418,18443,39351
chr17	57402499	57481025	ADGRE1_fat_2.4	5.3	+	57402499	57481025	0	17	157,119,146,149,140,146,88,83,177,184,161,194,235,66,91,168,105	0,243,4335,5847,8219,8446,11174,16823,17848,41399,42519,45331,47367,58194,73330,76273,78421
chr17	57402738	57483517	ADGRE1_islets_1.2	22.2	+	57402738	57483517	0	19	123,146,149,140,146,88,83,177,116,184,170,194,235,66,91,168,104,52,262	0,4096,5608,7980,8207,10935,16584,17609,38517,41160,42271,45092,47128,57955,73091,76034,78182,80377,80517
chr17	57402738	57445182	ADGRE1_islets_2.4	27.3	+	57402738	57445182	0	10	123,146,149,140,146,88,83,177,184,173	0,4096,5608,7980,8207,10935,16584,17609,41160,42271
chr17	57408335	57483518	ADGRE1_islets_2.2	23.4	+	57408335	57483518	0	17	160,140,146,88,83,177,116,184,170,194,235,66,91,168,104,52,263	0,2383,2610,5338,10987,12012,32920,35563,36674,39495,41531,52358,67494,70437,72585,74780,74920
chr17	57408335	57481025	ADGRE1_fat_3.9	31.2	+	57408335	57481025	0	14	160,140,146,88,83,177,116,184,170,194,235,66,91,105	0,2383,2610,5338,10987,12012,32920,35563,36674,39495,41531,52358,67494,72585
chr17	57408335	57483524	ADGRE1_liver_23.6	2	+	57408335	57483524	0	15	160,140,146,88,83,177,184,170,194,235,66,91,104,52,269	0,2383,2610,5338,10987,12012,35563,36674,39495,41531,52358,67494,72585,74780,74920
chr17	57408335	57475969	ADGRE1_fat_2.5	23.2	+	57408335	57475969	0	12	160,140,146,88,83,177,184,161,194,235,66,140	0,2383,2610,5338,10987,12012,35563,36683,39495,41531,52358,67494
chr17	57408335	57445182	ADGRE1_fat_2.8	8.1	+	57408335	57445182	0	5	160,140,146,184,164	0,2383,2610,35563,36683
chr17	57410940	57483524	ADGRE1_liver_23.5	17.9	+	57410940	57483524	0	15	151,88,83,177,116,184,170,194,250,66,91,168,104,52,269	0,2733,8382,9407,30315,32958,34069,36890,38911,49753,64889,67832,69980,72175,72315
chr17	57410940	57483518	ADGRE1_islets_3.2	64.6	+	57410940	57483518	0	15	151,88,83,177,116,184,170,194,235,66,91,168,104,52,263	0,2733,8382,9407,30315,32958,34069,36890,38926,49753,64889,67832,69980,72175,72315
chr17	57410940	57478941	ADGRE1_islets_2.3	26.8	+	57410940	57478941	0	11	151,88,83,177,116,184,170,235,66,91,169	0,2733,8382,9407,30315,32958,34069,38926,49753,64889,67832
chr17	57410944	57481025	ADGRE1_liver_9.4	10.8	+	57410944	57481025	0	12	147,88,83,177,116,184,170,194,235,66,91,105	0,2729,8378,9403,30311,32954,34065,36886,38922,49749,64885,69976
chr17	57418927	57483523	ADGRE1_liver_24.3	3.3	+	57418927	57483523	0	14	63,83,177,116,184,170,194,235,66,91,168,104,52,268	0,395,1420,22328,24971,26082,28903,30939,41766,56902,59845,61993,64188,64328
chr17	57419317	57483522	ADGRE1_liver_10.5	2.7	+	57419317	57483522	0	11	88,177,116,184,170,194,235,66,91,104,407	0,1030,21938,24581,25692,28513,30549,41376,56512,61603,63798
chr17	57420345	57483517	ADGRE1_islets_1.3	36.5	+	57420345	57483517	0	12	179,116,184,170,194,235,66,91,168,104,52,262	0,20910,23553,24664,27485,29521,40348,55484,58427,60575,62770,62910
chr17	57358588	57483523	ADGRE1_liver_24.1	919.3	+	57358588	57483523	0	22	168,62,146,155,119,146,149,140,146,88,83,177,116,184,170,194,235,66,91,168,104,408	0,3084,43317,43913,44154,48246,49758,52130,52357,55085,60734,61759,82667,85310,86421,89242,91278,102105,117241,120184,122332,124527
chr17	57358588	57476321	ADGRE1_liver_24.2	21.7	+	57358588	57476321	0	16	168,62,146,149,140,146,88,83,177,116,184,170,194,235,66,492	0,3084,48246,49758,52130,52357,55085,60734,61759,82667,85310,86421,89242,91278,102105,117241
chr17	57441253	57483518	ADGRE1_islets_3.3	4.4	+	57441253	57483518	0	9	118,184,170,194,235,66,91,104,403	0,2645,3756,6577,8613,19440,34576,39667,41862
chr17	57443895	57483517	ADGRE1_islets_1.4	45.1	+	57443895	57483517	0	10	187,170,194,235,66,91,168,104,52,262	0,1114,3935,5971,16798,31934,34877,37025,39220,39360
chr17	57443895	57483524	ADGRE1_liver_23.7	11.7	+	57443895	57483524	0	9	187,170,194,66,91,168,104,52,269	0,1114,3935,16798,31934,34877,37025,39220,39360
chr17	57444967	57483522	ADGRE1_liver_10.7	2.3	+	57444967	57483522	0	8	212,194,250,66,91,104,52,267	0,2863,4884,15726,30862,35953,38148,38288
chr17	57444967	57483522	ADGRE1_liver_10.6	53.4	+	57444967	57483522	0	9	212,194,235,66,91,168,104,52,267	0,2863,4899,15726,30862,33805,35953,38148,38288
chr17	57358606	57483522	ADGRE1_liver_10.3	928.5	+	57358606	57483522	0	22	150,62,146,155,119,146,149,140,146,88,83,177,116,184,170,194,235,66,91,168,104,407	0,3066,43299,43895,44136,48228,49740,52112,52339,55067,60716,61741,82649,85292,86403,89224,91260,102087,117223,120166,122314,124509
chr17	57358606	57479194	ADGRE1_liver_10.4	13	+	57358606	57479194	0	17	150,62,146,149,140,146,88,83,177,116,184,170,194,235,66,91,422	0,3066,48228,49740,52112,52339,55067,60716,61741,82649,85292,86403,89224,91260,102087,117223,120166
chr17	57447524	57483518	ADGRE1_islets_2.5	12.2	+	57447524	57483518	0	6	500,235,66,91,104,403	0,2342,13169,28305,33396,35591
chr17	57447524	57483518	ADGRE1_islets_2.7	10.1	+	57447524	57483518	0	3	500,104,403	0,33396,35591
chr17	57447829	57483521	ADGRE1_fat_2.7	23.9	+	57447829	57483521	0	7	195,235,66,91,104,52,266	0,2037,12864,28000,33091,35286,35426
chr17	57460608	57483525	ADGRE1_liver_9.5	3.6	+	57460608	57483525	0	5	151,91,104,52,270	0,15221,20312,22507,22647
chr17	57460648	57483524	ADGRE1_liver_23.8	12	+	57460648	57483524	0	5	111,91,104,52,269	0,15181,20272,22467,22607
chr17	57475677	57483523	ADGRE1_liver_24.5	54.1	+	57475677	57483523	0	5	243,168,104,52,268	0,3095,5243,7438,7578
chr17	57358617	57483524	ADGRE1_liver_23.1	877.2	+	57358617	57483524	0	22	139,62,146,155,119,146,149,140,146,88,83,177,116,184,170,194,235,66,91,168,104,409	0,3055,43288,43884,44125,48217,49729,52101,52328,55056,60705,61730,82638,85281,86392,89213,91249,102076,117212,120155,122303,124498
chr17	57358617	57483524	ADGRE1_liver_23.4	70.4	+	57358617	57483524	0	19	139,62,146,149,140,146,88,83,177,116,184,170,194,235,66,91,168,104,409	0,3055,48217,49729,52101,52328,55056,60705,61730,82638,85281,86392,89213,91249,102076,117212,120155,122303,124498
chr17	57358617	57483524	ADGRE1_liver_23.3_(mo)	5.2	+	57358617	57483524	0	20	139,102,146,155,119,146,149,140,146,88,83,177,116,184,170,194,91,168,104,409	0,3055,43288,43884,44125,48217,49729,52101,52328,55056,60705,61730,82638,85281,86392,89213,117212,120155,122303,124498
chr17	57358617	57483524	ADGRE1_liver_23.2_(mo)	3.6	+	57358617	57483524	0	22	139,102,146,155,119,146,149,140,146,88,83,177,116,184,170,235,66,91,168,104,52,269	0,3055,43288,43884,44125,48217,49729,52101,52328,55056,60705,61730,82638,85281,86392,91249,102076,117212,120155,122303,124498,124638
chr17	57478767	57483521	ADGRE1_fat_2.9	9.1	+	57478767	57483521	0	4	173,104,52,266	0,2153,4348,4488
chr17	57480900	57483518	ADGRE1_islets_2.6	38.8	+	57480900	57483518	0	3	124,52,263	0,2215,2355
chr17	57358642	57483525	ADGRE1_liver_9.1	938.5	+	57358642	57483525	0	22	114,62,146,155,119,146,149,140,146,88,83,177,116,184,170,194,235,66,91,168,104,410	0,3030,43263,43859,44100,48192,49704,52076,52303,55031,60680,61705,82613,85256,86367,89188,91224,102051,117187,120130,122278,124473
chr17	57358642	57483525	ADGRE1_liver_9.3	27.6	+	57358642	57483525	0	19	114,62,146,149,140,146,88,83,177,116,184,170,194,235,66,91,168,104,410	0,3030,48192,49704,52076,52303,55031,60680,61705,82613,85256,86367,89188,91224,102051,117187,120130,122278,124473
chr17	57358690	57483517	ADGRE1_islets_1.1	896.2	+	57358690	57483517	0	22	66,62,146,155,119,146,149,140,146,88,83,177,116,184,170,194,235,66,91,168,104,402	0,2982,43215,43811,44052,48144,49656,52028,52255,54983,60632,61657,82565,85208,86319,89140,91176,102003,117139,120082,122230,124425
chr17	57358716	57483521	ADGRE1_fat_2.2	900.2	+	57358716	57483521	0	22	40,62,146,155,119,146,149,140,146,88,83,177,116,184,170,194,235,66,91,168,104,406	0,2956,43189,43785,44026,48118,49630,52002,52229,54957,60606,61631,82539,85182,86293,89114,91150,101977,117113,120056,122204,124399
chr17	57358716	57483521	ADGRE1_fat_2.3	24.1	+	57358716	57483521	0	18	40,62,146,155,119,146,149,140,146,184,170,194,235,66,91,168,104,406	0,2956,43189,43785,44026,48118,49630,52002,52229,85182,86293,89114,91150,101977,117113,120056,122204,124399
chr17	55750006	55870478	ADGRE4_liver_10.1	39.6	+	55750006	55870478	0	18	86,90,50,122,152,40,135,101,184,167,203,235,66,91,180,95,141,2325	0,10506,27990,28803,34965,41468,41913,44635,47591,49603,52003,64148,67050,68661,70569,93199,102201,118147
chr17	55750006	55853615	ADGRE4_liver_10.2	873.2	+	55750006	55853615	0	17	86,90,50,122,152,40,135,101,184,167,203,235,66,91,180,95,1408	0,10506,27990,28803,34965,41468,41913,44635,47591,49603,52003,64148,67050,68661,70569,93199,102201
chr17	55784970	55853615	ADGRE4_liver_10.3	30.4	+	55784970	55853615	0	13	153,251,135,101,184,167,203,235,66,91,180,95,1408	0,6293,6949,9671,12627,14639,17039,29184,32086,33697,35605,58235,67237
chr17	55789748	55820757	ADGRE4_liver_10.4	19.9	+	55789748	55820757	0	11	530,251,135,101,184,167,92,235,66,91,182	0,1515,2171,4893,7849,9861,12372,24406,27308,28919,30827
chr17	55750006	55794744	ADGRE4_liver_10.5	7.9	+	55750006	55794744	0	9	86,37,90,50,122,152,40,135,103	0,8167,10506,27990,28803,34965,41468,41913,44635
chr17	55790367	55820757	ADGRE4_liver_10.6	3.3	+	55790367	55820757	0	9	1147,135,101,184,167,235,66,91,182	0,1552,4274,7230,9242,23787,26689,28300,30208
chr17	55750006	55794744	ADGRE4_liver_10.7	1	+	55750006	55794744	0	8	86,37,90,50,122,152,135,103	0,8167,10506,27990,28803,34965,41913,44635
chr17	55814152	55853615	ADGRE4_liver_10.8	5.9	+	55814152	55853615	0	5	237,66,91,180,1408	0,2904,4515,6423,38055
chr17	55794627	55817125	ADGRE4_liver_10.9	5.5	+	55794627	55817125	0	5	115,184,167,235,69	0,2970,4982,19527,22429
chr17	55825141	55853615	ADGRE4_liver_10.10	8	+	55825141	55853615	0	3	77,95,1371	0,18064,27103
chr17	55825141	55853615	ADGRE4_liver_10.11	5.1	+	55825141	55853615	0	3	77,95,1408	0,18064,27066
chr17	55750010	55853743	ADGRE4_liver_23.1	903.2	+	55750010	55853743	0	17	82,90,50,122,152,40,135,101,184,167,203,235,66,91,180,95,1536	0,10502,27986,28799,34961,41464,41909,44631,47587,49599,51999,64144,67046,68657,70565,93195,102197
chr17	55758084	55853743	ADGRE4_liver_23.2	8.2	+	55758084	55853743	0	17	126,90,50,122,152,40,135,101,184,167,203,235,66,91,180,95,1536	0,2428,19912,20725,26887,33390,33835,36557,39513,41525,43925,56070,58972,60583,62491,85121,94123
chr17	55777992	55870434	ADGRE4_liver_23.3	20.3	+	55777992	55870434	0	16	54,122,152,40,135,101,184,167,203,235,66,91,180,95,141,2281	0,817,6979,13482,13927,16649,19605,21617,24017,36162,39064,40675,42583,65213,74215,90161
chr17	55750010	55853743	ADGRE4_liver_23.4	9.4	+	55750010	55853743	0	16	82,90,122,152,40,135,101,184,167,203,235,66,91,180,95,1536	0,10502,28799,34961,41464,41909,44631,47587,49599,51999,64144,67046,68657,70565,93195,102197
chr17	55778803	55853743	ADGRE4_liver_23.5	18.2	+	55778803	55853743	0	12	128,152,101,184,167,203,235,66,91,180,95,1536	0,6168,15838,18794,20806,23206,35351,38253,39864,41772,64402,73404
chr17	55794530	55825205	ADGRE4_liver_23.6	23	+	55794530	55825205	0	9	212,184,167,203,235,66,91,180,67	0,3067,5079,7479,19624,22526,24137,26045,30608
chr17	55797595	55853743	ADGRE4_liver_23.7	10.1	+	55797595	55853743	0	9	186,167,203,235,66,91,180,95,1499	0,2014,4414,16559,19461,21072,22980,45610,54649
chr17	55797595	55870434	ADGRE4_liver_23.8	7.7	+	55797595	55870434	0	9	186,167,203,235,66,91,180,95,2281	0,2014,4414,16559,19461,21072,22980,45610,70558
chr17	55749993	55853628	ADGRE4_liver_24.1	908.4	+	55749993	55853628	0	17	99,90,50,122,152,40,135,101,184,167,203,235,66,91,180,95,1421	0,10519,28003,28816,34978,41481,41926,44648,47604,49616,52016,64161,67063,68674,70582,93212,102214
chr17	55777992	55870389	ADGRE4_liver_24.2	33	+	55777992	55870389	0	16	54,122,152,40,135,101,184,167,203,235,66,91,180,95,141,2236	0,817,6979,13482,13927,16649,19605,21617,24017,36162,39064,40675,42583,65213,74215,90161
chr17	55790482	55870389	ADGRE4_liver_24.3	3.8	+	55790482	55870389	0	11	1032,135,101,184,167,92,66,91,180,95,2236	0,1437,4159,7115,9127,11638,26574,28185,30093,52723,77671
chr17	55799606	55853628	ADGRE4_liver_24.4	14.5	+	55799606	55853628	0	8	170,203,235,66,91,180,95,1384	0,2403,14548,17450,19061,20969,43599,52638
chr17	55784969	55805929	ADGRE4_liver_24.5	0.6	+	55784969	55805929	0	8	154,40,135,101,184,167,203,151	0,6505,6950,9672,12628,14640,17040,20809
chr17	55749993	55791516	ADGRE4_liver_24.6	5.6	+	55749993	55791516	0	7	99,37,90,50,122,152,42	0,8180,10519,28003,28816,34978,41481
chr17	55765432	55791516	ADGRE4_liver_24.7	4.5	+	55765432	55791516	0	5	27,50,122,152,42	0,12564,13377,19539,26042
chr17	55816967	55825196	ADGRE4_liver_24.8	4.5	+	55816967	55825196	0	4	155,91,180,58	0,1700,3608,8171
chr17	55749993	55853628	ADGRE4_liver_24.9	3.2	+	55749993	55853628	0	4	99,70,95,1421	0,10519,93212,102214
chr17	55784969	55799777	ADGRE4_liver_24.10	3	+	55784969	55799777	0	4	154,101,184,168	0,9672,12628,14640
chr17	55789334	55794744	ADGRE4_liver_24.11	11.1	+	55789334	55794744	0	4	293,40,135,103	0,2140,2585,5307
chr17	55799606	55814784	ADGRE4_liver_24.12	7.8	+	55799606	55814784	0	3	170,92,630	0,2514,14548
chr17	55750010	55853582	ADGRE4_liver_9.1	843.5	+	55750010	55853582	0	17	82,90,50,122,152,40,135,101,184,167,203,235,66,91,180,95,1375	0,10502,27986,28799,34961,41464,41909,44631,47587,49599,51999,64144,67046,68657,70565,93195,102197
chr17	55799606	55853582	ADGRE4_liver_9.5	39.8	+	55799606	55853582	0	8	170,203,235,66,91,180,95,1338	0,2403,14548,17450,19061,20969,43599,52638
chr17	55750010	55791515	ADGRE4_liver_9.6	8.9	+	55750010	55791515	0	7	82,37,90,50,122,152,41	0,8163,10502,27986,28799,34961,41464
chr17	55791259	55868766	ADGRE4_liver_9.2	41	+	55791259	55868766	0	13	255,135,101,184,167,203,235,66,91,180,95,141,613	0,660,3382,6338,8350,10750,22895,25797,27408,29316,51946,60948,76894
chr17	55784970	55853582	ADGRE4_liver_9.3	13.6	+	55784970	55853582	0	12	153,135,101,184,167,203,235,66,91,180,95,1375	0,6949,9671,12627,14639,17039,29184,32086,33697,35605,58235,67237
chr17	55794639	55853582	ADGRE4_liver_9.4	8.5	+	55794639	55853582	0	10	103,184,167,92,235,66,91,180,95,1375	0,2958,4970,7481,19515,22417,24028,25936,48566,57568
chr17	55799606	55820756	ADGRE4_liver_9.7	14.4	+	55799606	55820756	0	6	170,92,235,66,91,181	0,2514,14548,17450,19061,20969
chr17	55750010	55853582	ADGRE4_liver_9.8	12.5	+	55750010	55853582	0	5	82,37,90,95,1375	0,8163,10502,93195,102197
chr17	55784970	55794744	ADGRE4_liver_9.9	13.7	+	55784970	55794744	0	3	153,135,103	0,6949,9671
chr17	55843202	55868766	ADGRE4_liver_9.10	4.2	+	55843202	55868766	0	2	98,613	0,24951
chr8	83712594	83741256	ADGRE5_islets_2.1	545.9	-	83712594	83741256	0	21	9,1225,98,168,91,69,229,191,164,223,116,159,77,46,143,146,134,152,116,56,149	0,10083,11385,11598,11844,12024,12175,12561,13271,15151,15501,15687,16463,16663,16788,17517,19309,20820,21415,21702,28513
chr8	83720459	83741336	ADGRE5_fat_2.3	15.4	-	83720459	83741336	0	20	3163,251,98,168,91,69,229,191,164,223,116,159,77,46,143,146,152,116,56,229	0,3192,3520,3733,3979,4159,4310,4696,5406,7286,7636,7822,8598,8798,8923,9652,12955,13550,13837,20648
chr8	83720459	83741336	ADGRE5_fat_2.4	8.6	-	83720459	83741336	0	20	3443,98,168,91,69,229,191,164,223,116,159,77,46,143,146,134,152,116,108,229	0,3520,3733,3979,4159,4310,4696,5406,7286,7636,7822,8598,8798,8923,9652,11444,12955,13550,13843,20648
chr8	83720459	83741336	ADGRE5_fat_2.1	133.9	-	83720459	83741336	0	20	3443,98,168,91,69,229,191,164,223,116,159,77,46,143,146,134,152,116,114,229	0,3520,3733,3979,4159,4310,4696,5406,7286,7636,7822,8598,8798,8923,9652,11444,12955,13550,13837,20648
chr8	83720459	83741336	ADGRE5_fat_2.2	117.4	-	83720459	83741336	0	20	3443,98,168,91,69,229,191,164,223,116,159,77,46,143,146,134,152,116,50,229	0,3520,3733,3979,4159,4310,4696,5406,7286,7636,7822,8598,8798,8923,9652,11444,12955,13550,13843,20648
chr8	83720459	83741336	ADGRE5_fat_2.5	302.7	-	83720459	83741336	0	19	3443,98,168,91,69,229,191,164,223,116,159,77,46,143,146,152,116,56,229	0,3520,3733,3979,4159,4310,4696,5406,7286,7636,7822,8598,8798,8923,9652,12955,13550,13837,20648
chr8	83720459	83741336	ADGRE5_fat_2.6	8.1	-	83720459	83741336	0	19	3443,98,168,91,69,229,191,164,223,116,159,77,46,143,1926,152,116,108,229	0,3520,3733,3979,4159,4310,4696,5406,7286,7636,7822,8598,8798,8923,9652,12955,13550,13843,20648
chr8	83720459	83741336	ADGRE5_fat_2.8_(mo)	10.3	-	83720459	83741336	0	17	3443,98,168,91,69,229,191,164,223,116,159,77,46,143,3455,343,229	0,3520,3733,3979,4159,4310,4696,5406,7286,7636,7822,8598,8798,8923,9652,13550,20648
chr8	83720459	83741336	ADGRE5_fat_2.7	342.7	-	83720459	83741336	0	18	3443,98,168,91,69,229,191,164,223,116,159,77,46,143,152,116,56,229	0,3520,3733,3979,4159,4310,4696,5406,7286,7636,7822,8598,8798,8923,12955,13550,13837,20648
chr8	83720459	83725013	ADGRE5_fat_2.13	7.4	-	83720459	83725013	0	5	3443,98,168,91,395	0,3520,3733,3979,4159
chr8	83720459	83729817	ADGRE5_fat_2.9	28.8	-	83720459	83729817	0	13	3443,98,337,69,229,191,164,223,116,159,77,46,435	0,3520,3733,4159,4310,4696,5406,7286,7636,7822,8598,8798,8923
chr8	83720459	83725013	ADGRE5_fat_2.15	1.9	-	83720459	83725013	0	4	3618,168,249,244	0,3733,3979,4310
chr8	83720503	83742164	ADGRE5_fat_3.1	300	-	83720503	83742164	0	20	3399,98,168,91,69,229,191,164,223,116,159,77,46,143,146,134,152,116,56,1057	0,3476,3689,3935,4115,4266,4652,5362,7242,7592,7778,8554,8754,8879,9608,11400,12911,13506,13793,20604
chr8	83720503	83742164	ADGRE5_fat_3.2	401.3	-	83720503	83742164	0	19	3399,98,168,91,69,229,191,164,223,116,159,77,46,143,146,152,116,56,1057	0,3476,3689,3935,4115,4266,4652,5362,7242,7592,7778,8554,8754,8879,9608,12911,13506,13793,20604
chr8	83720503	83742164	ADGRE5_fat_3.3	209	-	83720503	83742164	0	18	3399,98,168,91,69,229,191,164,223,116,159,77,46,143,152,116,56,1057	0,3476,3689,3935,4115,4266,4652,5362,7242,7592,7778,8554,8754,8879,12911,13506,13793,20604
chr8	83720503	83742164	ADGRE5_fat_3.4	61.4	-	83720503	83742164	0	18	3399,98,168,91,69,229,191,164,223,116,159,77,46,143,152,116,50,1057	0,3476,3689,3935,4115,4266,4652,5362,7242,7592,7778,8554,8754,8879,12911,13506,13799,20604
chr8	83720503	83742164	ADGRE5_fat_3.5_(mo)	28.3	-	83720503	83742164	0	17	3399,98,168,91,69,229,191,164,223,116,159,77,46,143,152,343,1057	0,3476,3689,3935,4115,4266,4652,5362,7242,7592,7778,8554,8754,8879,12911,13506,20604
chr8	83721394	83741252	ADGRE5_liver_23.1	364.8	-	83721394	83741252	0	20	2508,98,168,91,69,229,191,164,223,116,159,77,46,143,146,134,152,116,56,145	0,2585,2798,3044,3224,3375,3761,4471,6351,6701,6887,7663,7863,7988,8717,10509,12020,12615,12902,19713
chr8	83721394	83741252	ADGRE5_liver_23.2	6.5	-	83721394	83741252	0	20	2508,98,168,91,69,229,191,164,223,116,159,77,46,143,146,134,152,116,50,145	0,2585,2798,3044,3224,3375,3761,4471,6351,6701,6887,7663,7863,7988,8717,10509,12020,12615,12908,19713
chr8	83721394	83741252	ADGRE5_liver_23.4	61.2	-	83721394	83741252	0	19	2508,98,168,91,69,229,191,164,223,116,159,77,46,143,146,1663,116,50,145	0,2585,2798,3044,3224,3375,3761,4471,6351,6701,6887,7663,7863,7988,8717,10509,12615,12908,19713
chr8	83721394	83741252	ADGRE5_liver_23.3	260.5	-	83721394	83741252	0	19	2508,98,168,91,69,229,191,164,223,116,159,77,46,143,146,152,116,56,145	0,2585,2798,3044,3224,3375,3761,4471,6351,6701,6887,7663,7863,7988,8717,12020,12615,12902,19713
chr8	83721394	83741252	ADGRE5_liver_23.7_(mo)	5.7	-	83721394	83741252	0	18	2508,98,168,91,69,229,191,164,223,116,159,77,46,143,1920,152,343,145	0,2585,2798,3044,3224,3375,3761,4471,6351,6701,6887,7663,7863,7988,8717,12020,12615,19713
chr8	83721394	83741252	ADGRE5_liver_23.5	229.2	-	83721394	83741252	0	18	2508,98,168,91,69,229,191,164,223,116,159,77,46,143,152,116,56,145	0,2585,2798,3044,3224,3375,3761,4471,6351,6701,6887,7663,7863,7988,12020,12615,12902,19713
chr8	83721394	83741252	ADGRE5_liver_23.6	43.8	-	83721394	83741252	0	18	2508,98,168,91,69,229,191,164,223,116,159,77,46,143,152,116,114,145	0,2585,2798,3044,3224,3375,3761,4471,6351,6701,6887,7663,7863,7988,12020,12615,12902,19713
chr8	83721394	83725000	ADGRE5_liver_23.12	10.4	-	83721394	83725000	0	5	2508,98,168,249,231	0,2585,2798,3044,3375
chr8	83721394	83741252	ADGRE5_liver_23.8	1	-	83721394	83741252	0	15	2683,168,249,229,191,164,223,116,159,77,46,4184,116,108,145	0,2798,3044,3375,3761,4471,6351,6701,6887,7663,7863,7988,12615,12908,19713
chr8	83721394	83741252	ADGRE5_liver_23.9	1.9	-	83721394	83741252	0	14	2683,495,229,191,164,223,116,159,77,46,4184,116,108,145	0,2798,3375,3761,4471,6351,6701,6887,7663,7863,7988,12615,12908,19713
chr8	83721394	83729137	ADGRE5_liver_23.10	3.2	-	83721394	83729137	0	9	2683,495,229,191,164,223,116,159,80	0,2798,3375,3761,4471,6351,6701,6887,7663
chr8	83721411	83729806	ADGRE5_fat_1.10	1.4	-	83721411	83729806	0	14	2491,98,84,91,69,229,191,164,223,116,159,77,46,424	0,2568,2781,3027,3207,3358,3744,4454,6334,6684,6870,7646,7846,7971
chr8	83721411	83729138	ADGRE5_fat_1.11	1.8	-	83721411	83729138	0	12	2491,98,84,91,69,229,191,164,223,116,159,81	0,2568,2781,3027,3207,3358,3744,4454,6334,6684,6870,7646
chr8	83721411	83729806	ADGRE5_fat_1.9	5.8	-	83721411	83729806	0	14	2491,98,140,91,69,229,191,164,223,116,159,77,46,424	0,2568,2781,3027,3207,3358,3744,4454,6334,6684,6870,7646,7846,7971
chr8	83721411	83725000	ADGRE5_fat_1.12	6.4	-	83721411	83725000	0	6	2491,98,140,91,69,231	0,2568,2781,3027,3207,3358
chr8	83721411	83741848	ADGRE5_fat_1.1	374.7	-	83721411	83741848	0	20	2491,98,168,91,69,229,191,164,223,116,159,77,46,143,146,134,152,116,56,741	0,2568,2781,3027,3207,3358,3744,4454,6334,6684,6870,7646,7846,7971,8700,10492,12003,12598,12885,19696
chr8	83721411	83741848	ADGRE5_fat_1.2	375	-	83721411	83741848	0	19	2491,98,168,91,69,229,191,164,223,116,159,77,46,143,146,152,116,56,741	0,2568,2781,3027,3207,3358,3744,4454,6334,6684,6870,7646,7846,7971,8700,12003,12598,12885,19696
chr8	83721411	83741848	ADGRE5_fat_1.6_(mo)	9.4	-	83721411	83741848	0	18	2491,98,168,91,69,229,191,164,223,116,159,77,46,143,152,76,56,741	0,2568,2781,3027,3207,3358,3744,4454,6334,6684,6870,7646,7846,7971,12003,12598,12885,19696
chr8	83721411	83741848	ADGRE5_fat_1.7	5.4	-	83721411	83741848	0	18	2491,98,168,91,69,229,191,164,223,116,159,77,46,143,152,116,108,741	0,2568,2781,3027,3207,3358,3744,4454,6334,6684,6870,7646,7846,7971,12003,12598,12891,19696
chr8	83721411	83741848	ADGRE5_fat_1.8	12.6	-	83721411	83741848	0	17	2491,98,168,91,69,229,191,164,223,116,159,77,46,143,152,116,741	0,2568,2781,3027,3207,3358,3744,4454,6334,6684,6870,7646,7846,7971,12003,12598,19696
chr8	83721411	83741848	ADGRE5_fat_1.4	87	-	83721411	83741848	0	18	2491,98,168,91,69,229,191,164,223,116,159,77,46,143,152,116,56,741	0,2568,2781,3027,3207,3358,3744,4454,6334,6684,6870,7646,7846,7971,12003,12598,12885,19696
chr8	83721411	83741848	ADGRE5_fat_1.5	26.2	-	83721411	83741848	0	18	2491,98,168,91,69,229,191,164,223,116,159,77,46,143,152,116,114,741	0,2568,2781,3027,3207,3358,3744,4454,6334,6684,6870,7646,7846,7971,12003,12598,12885,19696
chr8	83721411	83741848	ADGRE5_fat_1.3	94.5	-	83721411	83741848	0	18	2491,98,168,91,69,229,191,164,223,116,159,77,46,143,152,116,50,741	0,2568,2781,3027,3207,3358,3744,4454,6334,6684,6870,7646,7846,7971,12003,12598,12891,19696
chr8	83723978	83725454	ADGRE5_liver_9.13	15.5	-	83723978	83725454	0	3	99,337,836	0,214,640
chr8	83723978	83741294	ADGRE5_liver_9.7	36.9	-	83723978	83741294	0	15	99,495,577,164,223,345,77,46,143,146,134,152,116,50,187	0,214,791,1887,3767,4117,5079,5279,5404,6133,7925,9436,10031,10324,17129
chr8	83715438	83741238	ADGRE5_islets_1.5	17	-	83715438	83741238	0	19	8464,98,168,91,69,229,191,164,223,116,159,77,46,143,146,1981,116,108,131	0,8541,8754,9000,9180,9331,9717,10427,12307,12657,12843,13619,13819,13944,14673,16147,18571,18864,25669
chr8	83715438	83741238	ADGRE5_islets_1.1	427.8	-	83715438	83741238	0	20	8464,98,168,91,69,229,191,164,223,116,159,77,46,143,146,134,152,116,56,131	0,8541,8754,9000,9180,9331,9717,10427,12307,12657,12843,13619,13819,13944,14673,16465,17976,18571,18858,25669
chr8	83715438	83741238	ADGRE5_islets_1.2	12	-	83715438	83741238	0	20	8464,98,168,91,69,229,191,164,223,116,159,77,46,143,146,134,152,116,114,131	0,8541,8754,9000,9180,9331,9717,10427,12307,12657,12843,13619,13819,13944,14673,16465,17976,18571,18858,25669
chr8	83715438	83741238	ADGRE5_islets_1.3	72.2	-	83715438	83741238	0	19	8464,98,168,91,69,229,191,164,223,116,159,77,46,143,146,152,116,50,131	0,8541,8754,9000,9180,9331,9717,10427,12307,12657,12843,13619,13819,13944,14673,17976,18571,18864,25669
chr8	83715438	83741238	ADGRE5_islets_1.4	48.9	-	83715438	83741238	0	19	8464,98,168,91,69,229,191,164,223,116,159,77,46,143,1926,152,116,114,131	0,8541,8754,9000,9180,9331,9717,10427,12307,12657,12843,13619,13819,13944,14673,17976,18571,18858,25669
chr8	83715438	83734792	ADGRE5_islets_1.9	30.7	-	83715438	83734792	0	17	8464,98,168,91,69,229,191,164,223,116,159,77,46,143,134,152,783	0,8541,8754,9000,9180,9331,9717,10427,12307,12657,12843,13619,13819,13944,16465,17976,18571
chr8	83715438	83741238	ADGRE5_islets_1.6	323.3	-	83715438	83741238	0	18	8464,98,168,91,69,229,191,164,223,116,159,77,46,143,152,116,56,131	0,8541,8754,9000,9180,9331,9717,10427,12307,12657,12843,13619,13819,13944,17976,18571,18858,25669
chr8	83715438	83741238	ADGRE5_islets_1.8	7	-	83715438	83741238	0	18	8464,98,168,91,69,229,191,164,223,116,159,77,46,875,1663,116,50,131	0,8541,8754,9000,9180,9331,9717,10427,12307,12657,12843,13619,13819,13944,16465,18571,18864,25669
chr8	83715438	83739598	ADGRE5_islets_1.7	15.5	-	83715438	83739598	0	18	8464,98,168,91,69,577,164,223,116,159,77,46,143,146,1981,116,50,225	0,8541,8754,9000,9180,9331,10427,12307,12657,12843,13619,13819,13944,14673,16147,18571,18864,23935
chr8	83715438	83741238	ADGRE5_islets_1.11_(mo)	8	-	83715438	83741238	0	17	8464,98,168,91,69,577,164,223,116,159,77,46,143,128,152,343,131	0,8541,8754,9000,9180,9331,10427,12307,12657,12843,13619,13819,13944,16465,17976,18571,25669
chr8	83715438	83741238	ADGRE5_islets_1.10_(mo)	9.8	-	83715438	83741238	0	17	8464,98,168,91,69,577,164,223,116,159,77,46,143,1663,116,56,131	0,8541,8754,9000,9180,9331,10427,12307,12657,12843,13619,13819,13944,16465,18571,18858,25669
chr8	83715438	83741238	ADGRE5_islets_1.12_(mo)	8.1	-	83715438	83741238	0	16	8464,98,168,91,69,577,164,223,116,159,77,46,875,152,343,131	0,8541,8754,9000,9180,9331,10427,12307,12657,12843,13619,13819,13944,17976,18571,25669
chr8	83715438	83729305	ADGRE5_islets_1.13	19.6	-	83715438	83729305	0	12	8464,98,168,91,69,577,164,223,116,159,77,48	0,8541,8754,9000,9180,9331,10427,12307,12657,12843,13619,13819
chr8	83724162	83726108	ADGRE5_liver_9.14	2.4	-	83724162	83726108	0	3	367,728,243	0,456,1703
chr8	83724172	83725013	ADGRE5_fat_2.16	2.5	-	83724172	83725013	0	3	188,249,244	0,266,597
chr8	83724187	83729137	ADGRE5_liver_23.11	11.8	-	83724187	83729137	0	8	500,229,191,164,223,116,159,80	0,582,968,1678,3558,3908,4094,4870
chr8	83715449	83734449	ADGRE5_islets_2.5	8.7	-	83715449	83734449	0	18	8453,98,168,91,69,229,191,164,223,116,159,77,46,143,146,1663,116,147	0,8530,8743,8989,9169,9320,9706,10416,12296,12646,12832,13608,13808,13933,14662,16454,18560,18853
chr8	83715449	83741256	ADGRE5_islets_2.2	44.4	-	83715449	83741256	0	19	8453,98,168,91,69,229,191,164,223,116,159,77,46,143,146,152,116,56,149	0,8530,8743,8989,9169,9320,9706,10416,12296,12646,12832,13608,13808,13933,14662,17965,18560,18847,25658
chr8	83715449	83741256	ADGRE5_islets_2.3	24.8	-	83715449	83741256	0	19	8453,98,168,91,69,229,191,164,223,116,159,77,46,143,146,152,116,50,149	0,8530,8743,8989,9169,9320,9706,10416,12296,12646,12832,13608,13808,13933,14662,17965,18560,18853,25658
chr8	83715449	83741256	ADGRE5_islets_2.4	130.3	-	83715449	83741256	0	18	8453,98,168,91,69,229,191,164,223,116,159,77,46,143,152,116,56,149	0,8530,8743,8989,9169,9320,9706,10416,12296,12646,12832,13608,13808,13933,17965,18560,18847,25658
chr8	83715449	83729304	ADGRE5_islets_2.6	8.2	-	83715449	83729304	0	12	8453,98,168,91,69,577,164,223,116,159,77,47	0,8530,8743,8989,9169,9320,10416,12296,12646,12832,13608,13808
chr8	83715449	83729137	ADGRE5_islets_2.7	21	-	83715449	83729137	0	11	8453,98,168,91,69,577,164,223,116,159,80	0,8530,8743,8989,9169,9320,10416,12296,12646,12832,13608
chr8	83715449	83728483	ADGRE5_islets_2.8	7.7	-	83715449	83728483	0	8	8453,98,337,69,577,164,223,388	0,8530,8743,9169,9320,10416,12296,12646
chr8	83715449	83727992	ADGRE5_islets_2.9	25.3	-	83715449	83727992	0	6	8453,98,337,69,1260,247	0,8530,8743,9169,9320,12296
chr8	83715449	83727992	ADGRE5_islets_2.10	6.1	-	83715449	83727992	0	6	8453,381,91,728,164,247	0,8530,8989,9169,10416,12296
chr8	83715449	83726790	ADGRE5_islets_2.11	7.2	-	83715449	83726790	0	5	8453,381,249,577,925	0,8530,8989,9320,10416
chr8	83715449	83726790	ADGRE5_islets_2.13	4.5	-	83715449	83726790	0	4	8911,91,728,925	0,8989,9169,10416
chr8	83725144	83792718	ADGRE5_fat_2.14	6.5	-	83725144	83792718	0	5	202,164,223,106,9	0,721,2601,2951,67565
chr8	83725144	83741336	ADGRE5_fat_2.12	8.4	-	83725144	83741336	0	9	202,164,223,116,159,77,46,143,229	0,721,2601,2951,3137,3913,4113,4238,15963
chr8	83725144	83741336	ADGRE5_fat_2.10	4.5	-	83725144	83741336	0	12	202,164,223,116,159,77,46,143,1926,152,116,229	0,721,2601,2951,3137,3913,4113,4238,4967,8270,8865,15963
chr8	83725144	83741336	ADGRE5_fat_2.11	0.9	-	83725144	83741336	0	11	202,164,223,116,159,77,46,143,3455,116,229	0,721,2601,2951,3137,3913,4113,4238,4967,8865,15963
chr8	83727729	83734498	ADGRE5_liver_9.9	25.1	-	83727729	83734498	0	11	239,116,159,77,46,143,146,134,152,116,196	0,366,552,1328,1528,1653,2382,4174,5685,6280,6573
chr8	83727729	83741294	ADGRE5_liver_9.8	7.5	-	83727729	83741294	0	12	239,116,159,77,46,143,146,134,152,116,50,187	0,366,552,1328,1528,1653,2382,4174,5685,6280,6573,13378
chr8	83727729	83734498	ADGRE5_liver_9.10	13	-	83727729	83734498	0	10	239,116,159,77,46,143,1920,152,116,196	0,366,552,1328,1528,1653,2382,5685,6280,6573
chr8	83715467	83741269	ADGRE5_islets_3.1	458.8	-	83715467	83741269	0	20	8435,98,168,91,69,229,191,164,223,116,159,77,46,143,146,134,152,116,56,162	0,8512,8725,8971,9151,9302,9688,10398,12278,12628,12814,13590,13790,13915,14644,16436,17947,18542,18829,25640
chr8	83715467	83741269	ADGRE5_islets_3.2	18.7	-	83715467	83741269	0	20	8435,98,168,91,69,229,191,164,223,116,159,77,46,143,146,152,152,116,50,162	0,8512,8725,8971,9151,9302,9688,10398,12278,12628,12814,13590,13790,13915,14644,16436,17947,18542,18835,25640
chr8	83715467	83741269	ADGRE5_islets_3.5	11.2	-	83715467	83741269	0	19	8435,98,168,91,69,229,191,164,223,116,159,77,46,143,146,1663,116,108,162	0,8512,8725,8971,9151,9302,9688,10398,12278,12628,12814,13590,13790,13915,14644,16436,18542,18835,25640
chr8	83715467	83741269	ADGRE5_islets_3.4	37.9	-	83715467	83741269	0	19	8435,98,168,91,69,229,191,164,223,116,159,77,46,143,146,1663,116,50,162	0,8512,8725,8971,9151,9302,9688,10398,12278,12628,12814,13590,13790,13915,14644,16436,18542,18835,25640
chr8	83715467	83741269	ADGRE5_islets_3.3	137.3	-	83715467	83741269	0	19	8435,98,168,91,69,229,191,164,223,116,159,77,46,143,146,152,116,56,162	0,8512,8725,8971,9151,9302,9688,10398,12278,12628,12814,13590,13790,13915,14644,17947,18542,18829,25640
chr8	83715467	83734557	ADGRE5_islets_3.8	14.8	-	83715467	83734557	0	18	8435,98,168,91,69,229,191,164,223,116,159,77,46,143,623,1663,116,255	0,8512,8725,8971,9151,9302,9688,10398,12278,12628,12814,13590,13790,13915,14644,16436,18542,18835
chr8	83715467	83741269	ADGRE5_islets_3.9	8.5	-	83715467	83741269	0	18	8435,98,168,91,69,229,191,164,223,116,159,77,46,143,113,116,56,162	0,8512,8725,8971,9151,9302,9688,10398,12278,12628,12814,13590,13790,13915,17947,18542,18829,25640
chr8	83715467	83741269	ADGRE5_islets_3.7	45.3	-	83715467	83741269	0	18	8435,98,168,91,69,229,191,164,223,116,159,77,46,143,152,116,108,162	0,8512,8725,8971,9151,9302,9688,10398,12278,12628,12814,13590,13790,13915,17947,18542,18835,25640
chr8	83715467	83741269	ADGRE5_islets_3.6	148.2	-	83715467	83741269	0	18	8435,98,168,91,69,229,191,164,223,116,159,77,46,143,152,116,56,162	0,8512,8725,8971,9151,9302,9688,10398,12278,12628,12814,13590,13790,13915,17947,18542,18829,25640
chr8	83715467	83726806	ADGRE5_islets_3.10	24.9	-	83715467	83726806	0	7	8435,98,337,69,229,191,941	0,8512,8725,9151,9302,9688,10398
chr8	83728094	83741294	ADGRE5_liver_9.11	21.3	-	83728094	83741294	0	8	117,159,77,46,143,1920,152,187	0,187,963,1163,1288,2017,5320,13013
chr8	83719813	83739564	ADGRE5_liver_10.6	2.8	-	83719813	83739564	0	18	4089,98,41,91,69,229,191,164,223,116,159,77,46,143,146,152,343,191	0,4166,4379,4625,4805,4956,5342,6052,7932,8282,8468,9244,9444,9569,10298,13601,14196,19560
chr8	83719813	83741183	ADGRE5_liver_10.5_(mo)	3.2	-	83719813	83741183	0	18	4089,98,41,91,69,229,191,164,223,116,159,77,46,143,146,152,343,76	0,4166,4379,4625,4805,4956,5342,6052,7932,8282,8468,9244,9444,9569,10298,13601,14196,21294
chr8	83719813	83741183	ADGRE5_liver_10.1	370.5	-	83719813	83741183	0	20	4089,98,168,91,69,229,191,164,223,116,159,77,46,143,146,134,152,116,56,76	0,4166,4379,4625,4805,4956,5342,6052,7932,8282,8468,9244,9444,9569,10298,12090,13601,14196,14483,21294
chr8	83719813	83741183	ADGRE5_liver_10.2	88.6	-	83719813	83741183	0	19	4089,98,168,91,69,229,191,164,223,116,159,77,46,143,146,152,116,56,76	0,4166,4379,4625,4805,4956,5342,6052,7932,8282,8468,9244,9444,9569,10298,13601,14196,14483,21294
chr8	83719813	83741183	ADGRE5_liver_10.3	57.8	-	83719813	83741183	0	19	4089,98,168,91,69,229,191,164,223,116,159,77,46,143,146,152,116,50,76	0,4166,4379,4625,4805,4956,5342,6052,7932,8282,8468,9244,9444,9569,10298,13601,14196,14489,21294
chr8	83719813	83741183	ADGRE5_liver_10.4	446.8	-	83719813	83741183	0	18	4089,98,168,91,69,229,191,164,223,116,159,77,46,143,152,116,56,76	0,4166,4379,4625,4805,4956,5342,6052,7932,8282,8468,9244,9444,9569,13601,14196,14483,21294
chr8	83719813	83729138	ADGRE5_liver_10.9	11.2	-	83719813	83729138	0	11	4089,98,168,249,229,191,164,223,116,159,81	0,4166,4379,4625,4956,5342,6052,7932,8282,8468,9244
chr8	83719813	83734358	ADGRE5_liver_10.7	17	-	83719813	83734358	0	17	4089,98,337,69,229,191,164,223,116,159,77,46,143,146,152,116,62	0,4166,4379,4805,4956,5342,6052,7932,8282,8468,9244,9444,9569,10298,13601,14196,14483
chr8	83719813	83733935	ADGRE5_liver_10.8	2.2	-	83719813	83733935	0	13	4264,495,229,191,164,223,116,159,77,46,143,146,521	0,4379,4956,5342,6052,7932,8282,8468,9244,9444,9569,10298,13601
chr8	83731248	83739781	ADGRE5_islets_3.11	32.2	-	83731248	83739781	0	4	2318,116,56,408	0,2761,3048,8125
chr8	83731637	83733571	ADGRE5_islets_2.15	39.9	-	83731637	83733571	0	2	394,157	0,1777
chr8	83731637	83741256	ADGRE5_islets_2.12	32.1	-	83731637	83741256	0	4	400,152,116,149	0,1777,2372,9470
chr8	83720230	83741244	ADGRE5_liver_24.1	319.8	-	83720230	83741244	0	20	3672,98,168,91,69,229,191,164,223,116,159,77,46,143,146,134,152,116,56,137	0,3749,3962,4208,4388,4539,4925,5635,7515,7865,8051,8827,9027,9152,9881,11673,13184,13779,14066,20877
chr8	83720230	83741244	ADGRE5_liver_24.2	104.3	-	83720230	83741244	0	19	3672,98,168,91,69,229,191,164,223,116,159,77,46,143,146,152,116,56,137	0,3749,3962,4208,4388,4539,4925,5635,7515,7865,8051,8827,9027,9152,9881,13184,13779,14066,20877
chr8	83720230	83741244	ADGRE5_liver_24.3	73.7	-	83720230	83741244	0	19	3672,98,168,91,69,229,191,164,223,116,159,77,46,143,146,152,116,50,137	0,3749,3962,4208,4388,4539,4925,5635,7515,7865,8051,8827,9027,9152,9881,13184,13779,14072,20877
chr8	83720230	83741244	ADGRE5_liver_24.5_(mo)	16.7	-	83720230	83741244	0	18	3672,98,168,91,69,229,191,164,223,116,159,77,46,143,146,152,343,137	0,3749,3962,4208,4388,4539,4925,5635,7515,7865,8051,8827,9027,9152,9881,13184,13779,20877
chr8	83720230	83741244	ADGRE5_liver_24.4	456.9	-	83720230	83741244	0	18	3672,98,168,91,69,229,191,164,223,116,159,77,46,143,152,116,56,137	0,3749,3962,4208,4388,4539,4925,5635,7515,7865,8051,8827,9027,9152,13184,13779,14066,20877
chr8	83720230	83746377	ADGRE5_liver_24.6	1.1	-	83720230	83746377	0	18	3672,98,168,91,69,577,164,223,116,159,77,46,143,146,152,116,50,226	0,3749,3962,4208,4388,4539,5635,7515,7865,8051,8827,9027,9152,9881,13184,13779,14072,25921
chr8	83720230	83729769	ADGRE5_liver_24.7	6.8	-	83720230	83729769	0	13	3672,98,168,249,229,191,164,223,116,159,77,46,387	0,3749,3962,4208,4539,4925,5635,7515,7865,8051,8827,9027,9152
chr8	83720230	83727969	ADGRE5_liver_24.9	10.1	-	83720230	83727969	0	8	3672,98,168,249,229,191,164,224	0,3749,3962,4208,4539,4925,5635,7515
chr8	83720230	83729137	ADGRE5_liver_24.8	10.7	-	83720230	83729137	0	10	3672,98,168,249,577,164,223,116,159,80	0,3749,3962,4208,4539,5635,7515,7865,8051,8827
chr8	83731637	83734449	ADGRE5_islets_2.14	93.8	-	83731637	83734449	0	2	1929,440	0,2372
chr8	83733840	83739781	ADGRE5_islets_3.12	62.2	-	83733840	83739781	0	3	285,56,408	0,456,5533
chr8	83720403	83741294	ADGRE5_liver_9.1	107.6	-	83720403	83741294	0	20	3499,98,168,91,69,229,191,164,223,116,159,77,46,143,146,134,152,116,56,187	0,3576,3789,4035,4215,4366,4752,5462,7342,7692,7878,8654,8854,8979,9708,11500,13011,13606,13893,20704
chr8	83720403	83741294	ADGRE5_liver_9.4_(mo)	21.7	-	83720403	83741294	0	19	3499,98,168,91,69,229,191,164,223,116,159,77,46,143,146,134,152,343,187	0,3576,3789,4035,4215,4366,4752,5462,7342,7692,7878,8654,8854,8979,9708,11500,13011,13606,20704
chr8	83720403	83741294	ADGRE5_liver_9.3	289.1	-	83720403	83741294	0	19	3499,98,168,91,69,229,191,164,223,116,159,77,46,143,146,152,116,56,187	0,3576,3789,4035,4215,4366,4752,5462,7342,7692,7878,8654,8854,8979,9708,13011,13606,13893,20704
chr8	83720403	83741294	ADGRE5_liver_9.5	375.1	-	83720403	83741294	0	18	3499,98,168,91,69,229,191,164,223,116,159,77,46,143,152,116,56,187	0,3576,3789,4035,4215,4366,4752,5462,7342,7692,7878,8654,8854,8979,13011,13606,13893,20704
chr8	83720403	83741294	ADGRE5_liver_9.2	13.9	-	83720403	83741294	0	20	3499,98,168,91,69,229,186,164,223,116,159,77,46,143,146,134,152,116,56,187	0,3576,3789,4035,4215,4366,4757,5462,7342,7692,7878,8654,8854,8979,9708,11500,13011,13606,13893,20704
chr8	83720403	83727969	ADGRE5_liver_9.12	3.5	-	83720403	83727969	0	8	3499,98,168,91,69,577,164,224	0,3576,3789,4035,4215,4366,5462,7342
chr8	83720403	83734498	ADGRE5_liver_9.6	67.4	-	83720403	83734498	0	17	3499,98,337,69,577,164,223,116,159,77,46,143,146,134,152,116,202	0,3576,3789,4215,4366,5462,7342,7692,7878,8654,8854,8979,9708,11500,13011,13606,13893
chr17	43389218	43459549	ADGRF5_islets_2.7	580.3	+	43389218	43459549	0	22	489,125,54,158,176,109,58,145,221,203,170,209,218,152,208,179,1403,41,59,84,4293	0,14700,21284,33280,35197,35496,37067,37721,39227,41286,48298,50733,52566,55769,56786,57655,60574,63062,63198,63853,66038
chr17	43389452	43459513	ADGRF5_liver_23.1	542.9	+	43389452	43459513	0	23	255,125,54,158,176,109,58,145,221,203,170,119,209,218,152,208,179,1403,41,59,84,4257	0,14466,21050,33046,34963,35262,36833,37487,38993,41052,48064,50224,50499,52332,55535,56552,57421,60340,62828,62964,63619,65804
chr17	43389466	43459529	ADGRF5_liver_9.1	542.6	+	43389466	43459529	0	23	241,125,54,158,176,109,58,145,221,203,170,119,209,218,152,208,179,1403,41,59,84,4273	0,14452,21036,33032,34949,35248,36819,37473,38979,41038,48050,50210,50485,52318,55521,56538,57407,60326,62814,62950,63605,65790
chr17	43389318	43459787	ADGRF5_islets_1.2	509.9	+	43389318	43459787	0	23	389,125,54,158,176,109,58,145,221,203,170,119,209,218,152,208,179,1403,41,59,84,4531	0,14600,21184,33180,35097,35396,36967,37621,39127,41186,48198,50358,50633,52466,55669,56686,57555,60474,62962,63098,63753,65938
chr17	43389345	43459548	ADGRF5_liver_24.1	498.1	+	43389345	43459548	0	23	362,125,54,158,176,109,58,145,221,203,170,119,209,218,152,208,179,1403,41,59,84,4292	0,14573,21157,33153,35070,35369,36940,37594,39100,41159,48171,50331,50606,52439,55642,56659,57528,60447,62935,63071,63726,65911
chr17	43389401	43459494	ADGRF5_liver_10.1	479	+	43389401	43459494	0	23	306,125,54,158,176,109,58,145,221,203,170,119,209,218,152,208,179,1403,41,59,84,4238	0,14517,21101,33097,35014,35313,36884,37538,39044,41103,48115,50275,50550,52383,55586,56603,57472,60391,62879,63015,63670,65855
chr17	43389374	43459547	ADGRF5_islets_3.1	439.4	+	43389374	43459547	0	23	333,125,54,158,176,109,58,145,221,203,170,119,209,218,152,208,179,1403,41,59,84,4291	0,14544,21128,33124,35041,35340,36911,37565,39071,41130,48142,50302,50577,52410,55613,56630,57499,60418,62906,63042,63697,65882
chr17	43389485	43459558	ADGRF5_fat_3.1	427.2	+	43389485	43459558	0	23	222,125,54,158,176,109,58,145,221,203,170,119,209,218,152,208,179,1403,41,59,84,4302	0,14433,21017,33013,34930,35229,36800,37454,38960,41019,48031,50191,50466,52299,55502,56519,57388,60307,62795,62931,63586,65771
chr17	43389373	43459556	ADGRF5_fat_2.1	389.4	+	43389373	43459556	0	23	334,125,54,158,176,109,58,145,221,203,170,119,209,218,152,208,179,1403,41,59,84,4300	0,14545,21129,33125,35042,35341,36912,37566,39072,41131,48143,50303,50578,52411,55614,56631,57500,60419,62907,63043,63698,65883
chr17	43389370	43459557	ADGRF5_fat_1.1	364.2	+	43389370	43459557	0	23	337,125,54,158,176,109,58,145,221,203,170,119,209,218,152,208,179,1403,41,59,84,4301	0,14548,21132,33128,35045,35344,36915,37569,39075,41134,48146,50306,50581,52414,55617,56634,57503,60422,62910,63046,63701,65886
chr17	43359720	43459548	ADGRF5_liver_24.2	291.5	+	43359720	43459548	0	22	876,179,54,158,176,109,58,145,221,203,170,209,218,152,208,179,1403,41,59,84,4292	0,44198,50782,62778,64695,64994,66565,67219,68725,70784,77796,80231,82064,85267,86284,87153,90072,92560,92696,93351,95536
chr17	43360405	43459494	ADGRF5_liver_10.3	290.5	+	43360405	43459494	0	22	191,179,54,158,176,109,58,145,221,203,170,209,218,152,208,179,1403,41,59,84,4238	0,43513,50097,62093,64010,64309,65880,66534,68040,70099,77111,79546,81379,84582,85599,86468,89387,91875,92011,92666,94851
chr17	43360213	43459556	ADGRF5_fat_2.4	273.3	+	43360213	43459556	0	22	383,125,54,158,176,109,58,145,221,203,170,209,218,152,208,179,1403,41,59,84,4300	0,43705,50289,62285,64202,64501,66072,66726,68232,70291,77303,79738,81571,84774,85791,86660,89579,92067,92203,92858,95043
chr17	43360341	43459557	ADGRF5_fat_1.2	262.9	+	43360341	43459557	0	22	255,125,54,158,176,109,58,145,221,203,170,209,218,152,208,179,1403,41,59,84,4301	0,43577,50161,62157,64074,64373,65944,66598,68104,70163,77175,79610,81443,84646,85663,86532,89451,91939,92075,92730,94915
chr17	43389485	43459558	ADGRF5_fat_3.4	249.4	+	43389485	43459558	0	22	222,179,54,158,176,109,58,145,221,203,170,484,218,152,208,179,1403,41,59,84,4302	0,14433,21017,33013,34930,35229,36800,37454,38960,41019,48031,50191,52299,55502,56519,57388,60307,62795,62931,63586,65771
chr17	43389318	43459787	ADGRF5_islets_1.4	225.2	+	43389318	43459787	0	22	389,179,54,158,176,109,58,145,221,203,170,209,218,152,208,179,1403,41,59,84,4531	0,14600,21184,33180,35097,35396,36967,37621,39127,41186,48198,50633,52466,55669,56686,57555,60474,62962,63098,63753,65938
chr17	43389466	43459529	ADGRF5_liver_9.3	222.7	+	43389466	43459529	0	22	241,179,54,158,176,109,58,145,221,203,170,209,218,152,208,179,1403,41,59,84,4273	0,14452,21036,33032,34949,35248,36819,37473,38979,41038,48050,50485,52318,55521,56538,57407,60326,62814,62950,63605,65790
chr17	43359967	43459547	ADGRF5_islets_3.3	219.4	+	43359967	43459547	0	22	629,179,54,158,176,109,58,145,221,203,170,209,218,152,208,179,1403,41,59,84,4291	0,43951,50535,62531,64448,64747,66318,66972,68478,70537,77549,79984,81817,85020,86037,86906,89825,92313,92449,93104,95289
chr17	43360412	43459558	ADGRF5_fat_3.5	216.6	+	43360412	43459558	0	22	184,125,54,158,176,109,58,145,221,203,170,209,218,152,208,179,1403,41,59,84,4302	0,43506,50090,62086,64003,64302,65873,66527,68033,70092,77104,79539,81372,84575,85592,86461,89380,91868,92004,92659,94844
chr17	43359967	43459547	ADGRF5_islets_3.4	168.5	+	43359967	43459547	0	22	629,125,54,158,176,109,58,145,221,203,170,209,218,152,208,179,1403,41,59,84,4291	0,43951,50535,62531,64448,64747,66318,66972,68478,70537,77549,79984,81817,85020,86037,86906,89825,92313,92449,93104,95289
chr17	43360169	43459513	ADGRF5_liver_23.2	164.5	+	43360169	43459513	0	22	427,179,54,158,176,109,58,145,221,203,170,209,218,152,208,179,1403,41,59,84,4257	0,43749,50333,62329,64246,64545,66116,66770,68276,70335,77347,79782,81615,84818,85835,86704,89623,92111,92247,92902,95087
chr17	43360387	43459529	ADGRF5_liver_9.4	156.4	+	43360387	43459529	0	22	209,179,54,158,176,109,58,145,221,203,170,209,218,152,208,179,1403,41,59,84,4273	0,43531,50115,62111,64028,64327,65898,66552,68058,70117,77129,79564,81397,84600,85617,86486,89405,91893,92029,92684,94869
chr17	43359767	43459549	ADGRF5_islets_2.1	155.6	+	43359767	43459549	0	23	829,179,54,158,176,109,58,145,221,203,170,119,209,218,152,208,179,1403,41,59,84,4293	0,44151,50735,62731,64648,64947,66518,67172,68678,70737,77749,79909,80184,82017,85220,86237,87106,90025,92513,92649,93304,95489
chr17	43389373	43459556	ADGRF5_fat_2.5	152.8	+	43389373	43459556	0	22	334,179,54,158,176,109,58,145,221,203,170,484,218,152,208,179,1403,41,59,84,4300	0,14545,21129,33125,35042,35341,36912,37566,39072,41131,48143,50303,52411,55614,56631,57500,60419,62907,63043,63698,65883
chr17	43389345	43459548	ADGRF5_liver_24.3	123.1	+	43389345	43459548	0	22	362,179,54,158,176,109,58,145,221,203,170,209,218,152,208,179,1403,41,59,84,4292	0,14573,21157,33153,35070,35369,36940,37594,39100,41159,48171,50606,52439,55642,56659,57528,60447,62935,63071,63726,65911
chr17	43360370	43459787	ADGRF5_islets_1.5	122.9	+	43360370	43459787	0	22	226,179,54,158,176,109,58,145,221,203,170,209,218,152,208,179,1403,41,59,84,4531	0,43548,50132,62128,64045,64344,65915,66569,68075,70134,77146,79581,81414,84617,85634,86503,89422,91910,92046,92701,94886
chr17	43389218	43459549	ADGRF5_islets_2.2	103.3	+	43389218	43459549	0	23	489,179,54,158,176,109,58,145,221,203,170,119,209,218,152,208,179,1403,41,59,84,4293	0,14700,21284,33280,35197,35496,37067,37721,39227,41286,48298,50458,50733,52566,55769,56786,57655,60574,63062,63198,63853,66038
chr17	43360370	43459787	ADGRF5_islets_1.6	95.8	+	43360370	43459787	0	22	226,125,54,158,176,109,58,145,221,203,170,209,218,152,208,179,1403,41,59,84,4531	0,43548,50132,62128,64045,64344,65915,66569,68075,70134,77146,79581,81414,84617,85634,86503,89422,91910,92046,92701,94886
chr17	43359767	43459549	ADGRF5_islets_2.3	95.1	+	43359767	43459549	0	23	829,125,54,158,176,109,58,145,221,203,170,119,209,218,152,208,179,1403,41,59,84,4293	0,44151,50735,62731,64648,64947,66518,67172,68678,70737,77749,79909,80184,82017,85220,86237,87106,90025,92513,92649,93304,95489
chr17	43360169	43459513	ADGRF5_liver_23.3	90	+	43360169	43459513	0	22	427,125,54,158,176,109,58,145,221,203,170,209,218,152,208,179,1403,41,59,84,4257	0,43749,50333,62329,64246,64545,66116,66770,68276,70335,77347,79782,81615,84818,85835,86704,89623,92111,92247,92902,95087
chr17	43389452	43459513	ADGRF5_liver_23.4	80.3	+	43389452	43459513	0	22	255,125,54,158,176,109,58,145,221,203,170,209,218,152,208,179,1403,41,59,84,4257	0,14466,21050,33046,34963,35262,36833,37487,38993,41052,48064,50499,52332,55535,56552,57421,60340,62828,62964,63619,65804
chr17	43422494	43459557	ADGRF5_fat_1.12	80.2	+	43422494	43459557	0	18	162,176,109,58,145,221,203,2644,218,152,208,179,1403,41,59,84,4301	0,1921,2220,3791,4445,5951,8010,15022,19290,22493,23510,24379,27298,29786,29922,30577,32762
chr17	43389370	43459557	ADGRF5_fat_1.3	77.9	+	43389370	43459557	0	22	337,179,54,158,176,109,58,145,221,203,2279,209,218,152,208,179,1403,41,59,84,4301	0,14548,21132,33128,35045,35344,36915,37569,39075,41134,48146,50581,52414,55617,56634,57503,60422,62910,63046,63701,65886
chr17	43389401	43459494	ADGRF5_liver_10.4	73.5	+	43389401	43459494	0	22	306,179,54,158,176,109,58,145,221,203,170,209,218,152,208,179,1403,41,59,84,4238	0,14517,21101,33097,35014,35313,36884,37538,39044,41103,48115,50550,52383,55586,56603,57472,60391,62879,63015,63670,65855
chr17	43389370	43459557	ADGRF5_fat_1.6	71.6	+	43389370	43459557	0	21	337,179,54,158,176,109,58,145,221,203,2644,218,152,208,179,1403,41,59,84,4301	0,14548,21132,33128,35045,35344,36915,37569,39075,41134,48146,52414,55617,56634,57503,60422,62910,63046,63701,65886
chr17	43389374	43459547	ADGRF5_islets_3.5	63.2	+	43389374	43459547	0	22	333,179,54,158,176,109,58,145,221,203,170,209,218,152,208,179,1403,41,59,84,4291	0,14544,21128,33124,35041,35340,36911,37565,39071,41130,48142,50577,52410,55613,56630,57499,60418,62906,63042,63697,65882
chr17	43360405	43459494	ADGRF5_liver_10.2	62.8	+	43360405	43459494	0	23	191,125,54,158,176,109,58,145,221,203,170,119,209,218,152,208,179,1403,41,59,84,4238	0,43513,50097,62093,64010,64309,65880,66534,68040,70099,77111,79271,79546,81379,84582,85599,86468,89387,91875,92011,92666,94851
chr17	43389370	43459557	ADGRF5_fat_1.4	61.5	+	43389370	43459557	0	22	337,179,54,158,176,109,58,145,221,203,170,209,218,152,208,179,1403,41,59,84,4301	0,14548,21132,33128,35045,35344,36915,37569,39075,41134,48146,50581,52414,55617,56634,57503,60422,62910,63046,63701,65886
chr17	43410496	43459548	ADGRF5_liver_24.4	41.3	+	43410496	43459548	0	22	60,158,176,109,58,145,221,203,170,119,209,218,152,208,179,1403,41,59,84,66,4292	0,12002,13919,14218,15789,16443,17949,20008,27020,29180,29455,31288,34491,35508,36377,39296,41784,41920,42575,44092,44760
chr17	43389373	43459556	ADGRF5_fat_2.2	39.7	+	43389373	43459556	0	23	334,179,54,158,176,109,58,145,221,203,170,484,218,152,208,179,1403,41,59,84,66,4300	0,14545,21129,33125,35042,35341,36912,37566,39072,41131,48143,50303,52411,55614,56631,57500,60419,62907,63043,63698,65215,65883
chr17	43410289	43459547	ADGRF5_islets_3.8	38	+	43410289	43459547	0	21	267,158,176,109,58,145,221,203,170,209,218,152,208,179,1403,41,59,84,66,4291	0,12209,14126,14425,15996,16650,18156,20215,27227,29662,31495,34698,35715,36584,39503,41991,42127,42782,44299,44967
chr17	43422494	43459557	ADGRF5_fat_1.10	37.8	+	43422494	43459557	0	19	162,176,109,58,145,221,203,2644,218,152,208,179,1403,41,59,84,66,4301	0,1921,2220,3791,4445,5951,8010,15022,19290,22493,23510,24379,27298,29786,29922,30577,32094,32762
chr17	43389373	43459556	ADGRF5_fat_2.3	37.3	+	43389373	43459556	0	23	334,179,54,158,176,109,58,145,221,203,170,142,209,218,152,208,179,1403,41,59,84,4300	0,14545,21129,33125,35042,35341,36912,37566,39072,41131,48143,50303,50578,52411,55614,56631,57500,60419,62907,63043,63698,65883
chr17	43360387	43459529	ADGRF5_liver_9.5	34.6	+	43360387	43459529	0	22	209,125,54,158,176,109,58,145,221,203,170,209,218,152,208,179,1403,41,59,84,4273	0,43531,50115,62111,64028,64327,65898,66552,68058,70117,77129,79564,81397,84600,85617,86486,89405,91893,92029,92684,94869
chr17	43389485	43459558	ADGRF5_fat_3.2	33.7	+	43389485	43459558	0	23	222,179,54,158,176,109,58,145,221,203,170,209,218,152,208,179,1403,41,59,84,66,4302	0,14433,21017,33013,34930,35229,36800,37454,38960,41019,48031,50466,52299,55502,56519,57388,60307,62795,62931,63586,65103,65771
chr17	43422496	43459513	ADGRF5_liver_23.6	31.5	+	43422496	43459513	0	18	160,176,109,58,145,221,203,2644,218,152,208,179,1403,41,59,84,4257	0,1919,2218,3789,4443,5949,8008,15020,19288,22491,23508,24377,27296,29784,29920,30575,32760
chr17	43426284	43459494	ADGRF5_liver_10.5	30.6	+	43426284	43459494	0	16	59,145,221,203,170,484,218,152,208,179,1403,41,59,84,4238	0,655,2161,4220,11232,13392,15500,18703,19720,20589,23508,25996,26132,26787,28972
chr17	43359720	43459548	ADGRF5_liver_24.5	29.7	+	43359720	43459548	0	22	876,125,54,158,176,109,58,145,221,203,170,209,218,152,208,179,1403,41,59,84,4292	0,44198,50782,62778,64695,64994,66565,67219,68725,70784,77796,80231,82064,85267,86284,87153,90072,92560,92696,93351,95536
chr17	43403913	43459558	ADGRF5_fat_3.7	29	+	43403913	43459558	0	22	130,54,158,176,109,58,145,221,203,170,209,218,152,208,179,1403,41,59,84,66,4302	0,6589,18585,20502,20801,22372,23026,24532,26591,33603,36038,37871,41074,42091,42960,45879,48367,48503,49158,50675,51343
chr17	43439355	43459556	ADGRF5_fat_2.8	28	+	43439355	43459556	0	12	440,209,218,152,208,179,1403,41,59,84,4965	0,596,2429,5632,6649,7518,10437,12925,13061,13716,15236
chr17	43360213	43459556	ADGRF5_fat_2.6	27.1	+	43360213	43459556	0	22	383,179,54,158,176,109,58,145,221,203,170,218,152,208,179,1403,41,59,84,66,4300	0,43705,50289,62285,64202,64501,66072,66726,68232,70291,77303,81571,84774,85791,86660,89579,92067,92203,92858,94375,95043
chr17	43437317	43453977	ADGRF5_islets_3.10	26.5	+	43437317	43453977	0	11	369,484,218,152,208,179,1403,41,59,906	0,2359,4467,7670,8687,9556,12475,14963,15099,15754
chr17	43389370	43459557	ADGRF5_fat_1.5	25.8	+	43389370	43459557	0	22	337,125,59,54,158,176,109,58,145,221,203,2644,218,152,208,179,1403,41,59,84,4301	0,14548,20596,21132,33128,35045,35344,36915,37569,39075,41134,48146,52414,55617,56634,57503,60422,62910,63046,63701,65886
chr17	43389485	43459558	ADGRF5_fat_3.6	25.8	+	43389485	43459558	0	22	222,125,54,158,176,109,58,145,221,203,170,209,218,152,208,179,1403,41,59,84,4302	0,14433,21017,33013,34930,35229,36800,37454,38960,41019,48031,50466,52299,55502,56519,57388,60307,62795,62931,63586,65771
chr17	43424412	43459513	ADGRF5_liver_23.7	25.2	+	43424412	43459513	0	18	179,109,58,145,221,203,170,484,218,152,208,179,1403,41,59,84,4257	0,302,1873,2527,4033,6092,13104,15264,17372,20575,21592,22461,25380,27868,28004,28659,30844
chr17	43449621	43459787	ADGRF5_islets_1.12	25.1	+	43449621	43459787	0	7	1574,41,59,84,66,4531	0,2659,2795,3450,4967,5635
chr17	43452938	43455039	ADGRF5_liver_9.8	22.2	+	43452938	43455039	0	3	217,451	0,1650
chr17	43426284	43459529	ADGRF5_liver_9.6	19.6	+	43426284	43459529	0	16	59,145,221,203,170,484,218,152,208,179,1403,41,59,84,4273	0,655,2161,4220,11232,13392,15500,18703,19720,20589,23508,25996,26132,26787,28972
chr17	43360412	43459558	ADGRF5_fat_3.3	17.8	+	43360412	43459558	0	23	184,179,54,158,176,109,58,145,221,203,170,209,218,152,208,179,1403,41,59,84,66,4302	0,43506,50090,62086,64003,64302,65873,66527,68033,70092,77104,79539,81372,84575,85592,86461,89380,91868,92004,92659,94176,94844
chr17	43426284	43459513	ADGRF5_liver_23.9	17.4	+	43426284	43459513	0	15	59,145,221,203,2644,218,152,208,179,1403,41,59,84,4922	0,655,2161,4220,11232,15500,18703,19720,20589,23508,25996,26132,26787,28307
chr17	43426284	43459513	ADGRF5_liver_23.8	16.5	+	43426284	43459513	0	16	59,145,221,203,2644,218,152,208,179,1403,41,59,84,66,4257	0,655,2161,4220,11232,15500,18703,19720,20589,23508,25996,26132,26787,28304,28972
chr17	43409966	43428667	ADGRF5_fat_2.12	16.5	+	43409966	43428667	0	9	59,54,158,176,109,58,145,222	0,536,12532,14449,14748,16319,16973,18479
chr17	43424412	43447053	ADGRF5_liver_23.10	15	+	43424412	43447053	0	13	179,109,58,145,221,203,2279,209,218,152,208,180	0,302,1873,2527,4033,6092,13104,15539,17372,20575,21592,22461
chr17	43403904	43459549	ADGRF5_islets_2.8	14.6	+	43403904	43459549	0	21	139,54,158,176,109,58,145,221,203,2279,209,218,152,208,179,1403,41,59,84,4293	0,6598,18594,20511,20810,22381,23035,24541,26600,33612,36047,37880,41083,42100,42969,45888,48376,48512,49167,51352
chr17	43439630	43459494	ADGRF5_liver_10.7	14.4	+	43439630	43459494	0	12	530,218,152,208,179,1403,41,59,84,66,4238	0,2154,5357,6374,7243,10162,12650,12786,13441,14958,15626
chr17	43410289	43453977	ADGRF5_islets_3.9	13.8	+	43410289	43453977	0	19	267,158,176,109,58,145,221,203,170,484,218,152,208,179,1403,41,59,906	0,12209,14126,14425,15996,16650,18156,20215,27227,29387,31495,34698,35715,36584,39503,41991,42127,42782
chr17	43427229	43459787	ADGRF5_islets_1.11	13.7	+	43427229	43459787	0	14	1437,203,170,484,218,152,208,179,1403,41,59,84,4531	0,3275,10287,12447,14555,17758,18775,19644,22563,25051,25187,25842,28027
chr17	43371430	43459547	ADGRF5_islets_3.6	12.6	+	43371430	43459547	0	22	746,125,54,158,176,109,58,145,221,203,170,209,218,152,208,179,1403,41,59,84,4291	0,32488,39072,51068,52985,53284,54855,55509,57015,59074,66086,68521,70354,73557,74574,75443,78362,80850,80986,81641,83826
chr17	43334096	43430711	ADGRF5_liver_10.8	12.3	+	43334096	43430711	0	11	11,94,54,158,176,109,58,145,221,207	0,69853,76406,88402,90319,90618,92189,92843,94349,96408
chr17	43437515	43459494	ADGRF5_liver_10.6	12.3	+	43437515	43459494	0	13	171,484,218,152,208,179,1403,41,59,84,66,4238	0,2161,4269,7472,8489,9358,12277,14765,14901,15556,17073,17741
chr17	43404258	43430711	ADGRF5_liver_10.9	12.2	+	43404258	43430711	0	10	42,54,158,176,109,58,145,221,207	0,6244,18240,20157,20456,22027,22681,24187,26246
chr17	43403904	43459549	ADGRF5_islets_2.6	11.9	+	43403904	43459549	0	23	193,54,152,176,109,58,145,221,203,170,119,209,218,152,208,179,1403,41,59,84,66,4293	0,6598,18600,20511,20810,22381,23035,24541,26600,33612,35772,36047,37880,41083,42100,42969,45888,48376,48512,49167,50684,51352
chr17	43437514	43459548	ADGRF5_liver_24.6	11.1	+	43437514	43459548	0	14	172,119,209,218,152,208,179,1403,41,59,84,63,4292	0,2162,2437,4270,7473,8490,9359,12278,14766,14902,15557,17077,17742
chr17	43400621	43459547	ADGRF5_islets_3.7	9.7	+	43400621	43459547	0	22	185,179,54,158,176,109,58,145,221,203,170,209,218,152,208,179,1403,41,59,84,4291	0,3297,9881,21877,23794,24093,25664,26318,27824,29883,36895,39330,41163,44366,45383,46252,49171,51659,51795,52450,54635
chr17	43424405	43428667	ADGRF5_liver_10.11	9.6	+	43424405	43428667	0	6	186,109,58,196,222	0,309,1880,2534,4040
chr17	43389218	43405189	ADGRF5_islets_2.10	9.4	+	43389218	43405189	0	4	489,179,945	0,14700,15026
chr17	43439355	43453565	ADGRF5_fat_2.9	9.2	+	43439355	43453565	0	12	463,209,218,152,208,179,1248,58,41,59,494	0,596,2429,5632,6649,7518,10437,11782,12925,13061,13716
chr17	43437505	43459556	ADGRF5_fat_2.7	9.1	+	43437505	43459556	0	13	181,484,218,152,208,179,1403,41,59,84,63,4300	0,2171,4279,7482,8499,9368,12287,14775,14911,15566,17086,17751
chr17	43400768	43459549	ADGRF5_islets_2.4	8.2	+	43400768	43459549	0	23	38,125,54,158,176,109,58,145,221,203,170,119,209,218,152,208,179,1403,41,59,84,4293	0,3150,9734,21730,23647,23946,25517,26171,27677,29736,36748,38908,39183,41016,44219,45236,46105,49024,51512,51648,52303,54488
chr17	43453068	43459556	ADGRF5_fat_2.16	8.2	+	43453068	43459556	0	4	87,510,4300	0,1523,2188
chr17	43389452	43422812	ADGRF5_liver_23.11	8.1	+	43389452	43422812	0	5	255,179,54,314	0,14466,21050,33046
chr17	43400768	43459549	ADGRF5_islets_2.5	7.1	+	43400768	43459549	0	23	38,179,54,158,176,109,58,145,221,203,170,119,209,218,152,208,179,1403,41,59,84,4293	0,3150,9734,21730,23647,23946,25517,26171,27677,29736,36748,38908,39183,41016,44219,45236,46105,49024,51512,51648,52303,54488
chr17	43422494	43459557	ADGRF5_fat_1.11	7.1	+	43422494	43459557	0	19	162,176,109,58,145,221,203,2279,76,218,152,208,179,1403,41,59,84,4969	0,1921,2220,3791,4445,5951,8010,15022,17590,19290,22493,23510,24379,27298,29786,29922,30577,32094
chr17	43452395	43459549	ADGRF5_islets_2.11	6.4	+	43452395	43459549	0	4	80,84,4961	0,676,2193
chr17	43389218	43410025	ADGRF5_islets_2.12	5.9	+	43389218	43410025	0	4	489,125,59	0,14700,20748
chr17	43403914	43459557	ADGRF5_fat_1.7	5.9	+	43403914	43459557	0	21	129,54,158,176,109,58,145,221,203,2644,218,152,208,179,1403,41,59,84,66,4301	0,6588,18584,20501,20800,22371,23025,24531,26590,33602,37870,41073,42090,42959,45878,48366,48502,49157,50674,51342
chr17	43389374	43404373	ADGRF5_islets_3.11	5.2	+	43389374	43404373	0	4	333,125,129	0,14544,14870
chr17	43389345	43400706	ADGRF5_liver_24.7	5.2	+	43389345	43400706	0	3	362,12	0,11349
chr17	43389370	43459557	ADGRF5_fat_1.8	4.7	+	43389370	43459557	0	21	337,125,54,158,176,109,58,145,221,203,2644,218,152,208,179,1403,41,59,84,4301	0,14548,21132,33128,35045,35344,36915,37569,39075,41134,48146,52414,55617,56634,57503,60422,62910,63046,63701,65886
chr17	43452414	43459513	ADGRF5_liver_23.12	4.4	+	43452414	43459513	0	5	61,84,63,4257	0,657,2177,2842
chr17	43403915	43459513	ADGRF5_liver_23.5	4.3	+	43403915	43459513	0	20	128,158,176,109,58,145,221,203,170,209,218,152,208,179,1403,41,59,84,4257	0,18583,20500,20799,22370,23024,24530,26589,33601,36036,37869,41072,42089,42958,45877,48365,48501,49156,51341
chr17	43360370	43459787	ADGRF5_islets_1.1	4.3	+	43360370	43459787	0	24	226,125,56,54,158,176,109,58,145,221,203,170,119,209,218,152,208,179,1403,41,59,84,4531	0,43548,43874,50132,62128,64045,64344,65915,66569,68075,70134,77146,79306,79581,81414,84617,85634,86503,89422,91910,92046,92701,94886
chr17	43412264	43459556	ADGRF5_fat_2.10	3.9	+	43412264	43459556	0	12	191,46,152,208,179,1403,41,59,84,66,4300	0,29692,32723,33740,34609,37528,40016,40152,40807,42324,42992
chr17	43359967	43459547	ADGRF5_islets_3.2	3.7	+	43359967	43459547	0	23	629,125,125,54,158,176,109,58,145,221,203,170,209,218,152,208,179,1403,41,59,84,4291	0,12084,43951,50535,62531,64448,64747,66318,66972,68478,70537,77549,79984,81817,85020,86037,86906,89825,92313,92449,93104,95289
chr17	43360370	43459787	ADGRF5_islets_1.3	3.1	+	43360370	43459787	0	23	226,382,54,158,176,109,58,145,221,203,170,119,209,218,152,208,179,1403,41,59,84,4531	0,43548,50132,62128,64045,64344,65915,66569,68075,70134,77146,79306,79581,81414,84617,85634,86503,89422,91910,92046,92701,94886
chr17	43441783	43459556	ADGRF5_fat_2.11	3	+	43441783	43459556	0	11	219,152,208,179,1403,41,59,84,513,4300	0,3204,4221,5090,8009,10497,10633,11288,12805,13473
chr17	43403915	43428667	ADGRF5_liver_10.10	2.9	+	43403915	43428667	0	9	128,54,158,176,109,58,196,222	0,6587,18583,20500,20799,22370,23024,24530
chr17	43403904	43459549	ADGRF5_islets_2.9	2.2	+	43403904	43459549	0	21	193,54,158,176,109,58,145,221,203,2279,209,218,152,208,179,1403,41,59,84,4293	0,6598,18594,20511,20810,22381,23035,24541,26600,33612,36047,37880,41083,42100,42969,45888,48376,48512,49167,51352
chr17	43360387	43459529	ADGRF5_liver_9.2	1.9	+	43360387	43459529	0	23	209,125,54,158,176,109,58,145,221,203,170,119,209,218,152,208,179,1403,41,59,84,4273	0,43531,50115,62111,64028,64327,65898,66552,68058,70117,77129,79289,79564,81397,84600,85617,86486,89405,91893,92029,92684,94869
chr17	43400794	43427094	ADGRF5_fat_2.13	1.2	+	43400794	43427094	0	9	12,179,54,158,176,109,58,155	0,3124,9708,21704,23621,23920,25491,26145
chr17	43410496	43490991	ADGRF5_fat_2.15	0.7	+	43410496	43490991	0	8	60,158,83,109,58,102,11	0,12002,14012,14218,15789,16443,80484
chr17	43372143	43427094	ADGRF5_fat_2.14	0.6	+	43372143	43427094	0	9	33,125,54,158,176,109,58,155	0,31775,38359,50355,52272,52571,54142,54796
chr17	43360412	43400721	ADGRF5_fat_3.9	0.5	+	43360412	43400721	0	3	184,27	0,40282
chr17	43403914	43459557	ADGRF5_fat_1.9	0.4	+	43403914	43459557	0	20	129,54,158,176,109,58,145,221,203,2644,218,152,208,179,1403,41,59,84,4969	0,6588,18584,20501,20800,22371,23025,24531,26590,33602,37870,41073,42090,42959,45878,48366,48502,49157,50674
chr17	43389370	43527779	ADGRF5_fat_1.13	0	+	43389370	43527779	0	15	337,125,54,158,176,109,58,145,221,203,2644,218,97,9	0,14548,21132,33128,35045,35344,36915,37569,39075,41134,48146,52414,55617,138400
chr8	94984212	95014471	ADGRG1_fat_1.1	867.3	+	94984212	95014471	0	15	445,74,422,132,147,131,116,45,103,118,268,108,268,1614	0,18227,19039,21002,21541,21988,22610,23058,23353,24159,25294,26290,27333,28645
chr8	94984389	95014192	ADGRG1_liver_9.1	823.6	+	94984389	95014192	0	15	268,74,422,132,147,131,116,45,103,118,268,108,268,1335	0,18050,18862,20825,21364,21811,22433,22881,23176,23982,25117,26113,27156,28468
chr8	94984347	95014183	ADGRG1_liver_24.1	746.5	+	94984347	95014183	0	15	310,74,422,132,147,131,116,45,103,118,268,108,268,1326	0,18092,18904,20867,21406,21853,22475,22923,23218,24024,25159,26155,27198,28510
chr8	94974584	95017038	ADGRG1_islets_1.2	692.2	+	94974584	95017038	0	15	2833,74,422,132,147,131,116,45,103,118,268,108,268,4181	0,27855,28667,30630,31169,31616,32238,32686,32981,33787,34922,35918,36961,38273
chr8	94984203	95014463	ADGRG1_fat_2.1	623.8	+	94984203	95014463	0	15	454,74,422,132,147,131,116,45,103,118,268,108,268,1606	0,18236,19048,21011,21550,21997,22619,23067,23362,24168,25303,26299,27342,28654
chr8	94974570	95016910	ADGRG1_islets_2.2	590.5	+	94974570	95016910	0	15	2847,74,422,132,147,131,116,45,103,118,268,108,268,4053	0,27869,28681,30644,31183,31630,32252,32700,32995,33801,34936,35932,36975,38287
chr8	94974608	95016363	ADGRG1_islets_3.1	565.2	+	94974608	95016363	0	15	2809,74,422,132,147,131,116,45,103,118,268,108,268,3506	0,27831,28643,30606,31145,31592,32214,32662,32957,33763,34898,35894,36937,38249
chr8	94984374	95014512	ADGRG1_fat_3.1	556.7	+	94984374	95014512	0	15	283,74,422,132,147,131,116,45,103,118,268,108,268,1655	0,18065,18877,20840,21379,21826,22448,22896,23191,23997,25132,26128,27171,28483
chr8	94977320	95014182	ADGRG1_liver_23.1	554.9	+	94977320	95014182	0	15	97,74,422,132,147,131,116,45,103,118,268,108,268,1325	0,25119,25931,27894,28433,28880,29502,29950,30245,31051,32186,33182,34225,35537
chr8	94977326	95014152	ADGRG1_liver_10.1	454.3	+	94977326	95014152	0	15	91,74,422,132,147,131,116,45,103,118,268,108,268,1295	0,25113,25925,27888,28427,28874,29496,29944,30239,31045,32180,33176,34219,35531
chr8	94984492	95014152	ADGRG1_liver_10.2	380.1	+	94984492	95014152	0	15	165,74,422,132,147,131,116,45,103,118,268,108,268,1295	0,17947,18759,20722,21261,21708,22330,22778,23073,23879,25014,26010,27053,28365
chr8	94984224	95014182	ADGRG1_liver_23.2	342.6	+	94984224	95014182	0	15	433,74,422,132,147,131,116,45,103,118,268,108,268,1325	0,18215,19027,20990,21529,21976,22598,23046,23341,24147,25282,26278,27321,28633
chr8	94974570	95016910	ADGRG1_islets_2.3	312.2	+	94974570	95016910	0	15	326,74,422,132,147,131,116,45,103,118,268,108,268,4053	0,27869,28681,30644,31183,31630,32252,32700,32995,33801,34936,35932,36975,38287
chr8	94974608	95016363	ADGRG1_islets_3.2	300.8	+	94974608	95016363	0	15	288,74,422,132,147,131,116,45,103,118,268,108,268,3506	0,27831,28643,30606,31145,31592,32214,32662,32957,33763,34898,35894,36937,38249
chr8	94977133	95014512	ADGRG1_fat_3.2	236.9	+	94977133	95014512	0	15	284,74,422,132,147,131,116,45,103,118,268,108,268,1655	0,25306,26118,28081,28620,29067,29689,30137,30432,31238,32373,33369,34412,35724
chr8	94974584	95017038	ADGRG1_islets_1.3	235	+	94974584	95017038	0	15	312,74,422,132,147,131,116,45,103,118,268,108,268,4181	0,27855,28667,30630,31169,31616,32238,32686,32981,33787,34922,35918,36961,38273
chr8	94977184	95014463	ADGRG1_fat_2.2	214.8	+	94977184	95014463	0	15	233,74,422,132,147,131,116,45,103,118,268,108,268,1606	0,25255,26067,28030,28569,29016,29638,30086,30381,31187,32322,33318,34361,35673
chr8	94992810	95014152	ADGRG1_liver_10.3	165.6	+	94992810	95014152	0	15	253,74,422,132,147,131,116,45,103,118,268,108,268,1295	0,9629,10441,12404,12943,13390,14012,14460,14755,15561,16696,17692,18735,20047
chr8	94984347	95014183	ADGRG1_liver_24.2	159.7	+	94984347	95014183	0	15	310,70,422,132,147,131,116,45,103,118,268,108,268,1326	0,18096,18904,20867,21406,21853,22475,22923,23218,24024,25159,26155,27198,28510
chr8	94977401	95014192	ADGRG1_liver_9.2	147.8	+	94977401	95014192	0	15	16,74,422,132,147,131,116,45,103,118,268,108,268,1335	0,25038,25850,27813,28352,28799,29421,29869,30164,30970,32105,33101,34144,35456
chr8	94992750	95014463	ADGRG1_fat_2.3	94.9	+	94992750	95014463	0	15	313,74,422,132,147,131,116,45,103,118,268,108,268,1606	0,9689,10501,12464,13003,13450,14072,14520,14815,15621,16756,17752,18795,20107
chr8	94993008	95014183	ADGRG1_liver_24.3	93.8	+	94993008	95014183	0	15	55,74,422,132,147,131,116,45,103,118,268,108,268,1326	0,9431,10243,12206,12745,13192,13814,14262,14557,15363,16498,17494,18537,19849
chr8	94992756	95014512	ADGRG1_fat_3.3	73.7	+	94992756	95014512	0	15	307,74,422,132,147,131,116,45,103,118,268,108,268,1655	0,9683,10495,12458,12997,13444,14066,14514,14809,15615,16750,17746,18789,20101
chr8	94992784	95006041	ADGRG1_liver_23.3	65.4	+	94992784	95006041	0	6	279,74,422,132,288	0,9655,10467,12430,12969
chr8	94983571	95016363	ADGRG1_islets_3.3	65.1	+	94983571	95016363	0	15	1086,74,422,132,147,131,116,45,103,118,268,108,268,3506	0,18868,19680,21643,22182,22629,23251,23699,23994,24800,25935,26931,27974,29286
chr8	94983575	95016910	ADGRG1_islets_2.4	56.5	+	94983575	95016910	0	15	1082,74,422,132,147,131,116,45,103,118,268,108,268,4053	0,18864,19676,21639,22178,22625,23247,23695,23990,24796,25931,26927,27970,29282
chr8	94983559	95017038	ADGRG1_islets_1.4	46	+	94983559	95017038	0	15	1098,74,422,132,147,131,116,45,103,118,268,108,268,4181	0,18880,19692,21655,22194,22641,23263,23711,24006,24812,25947,26943,27986,29298
chr8	95002435	95006041	ADGRG1_liver_23.4	37.1	+	95002435	95006041	0	6	78,422,132,147,38	0,816,2779,3318,3568
chr8	94984374	95014512	ADGRG1_fat_3.4	35.5	+	94984374	95014512	0	15	118,74,422,132,147,131,116,45,103,118,268,108,268,1655	0,18065,18877,20840,21379,21826,22448,22896,23191,23997,25132,26128,27171,28483
chr8	94974608	95016363	ADGRG1_islets_3.4	35.3	+	94974608	95016363	0	15	2809,74,437,132,147,131,116,45,103,118,268,108,268,3506	0,27831,28628,30606,31145,31592,32214,32662,32957,33763,34898,35894,36937,38249
chr8	94994340	95014512	ADGRG1_fat_3.5	32.9	+	94994340	95014512	0	15	149,74,422,132,147,131,116,45,103,118,268,108,268,1655	0,8099,8911,10874,11413,11860,12482,12930,13225,14031,15166,16162,17205,18517
chr8	94977323	95014471	ADGRG1_fat_1.2	32.6	+	94977323	95014471	0	15	94,74,422,132,147,131,116,45,103,118,268,108,268,1614	0,25116,25928,27891,28430,28877,29499,29947,30242,31048,32183,33179,34222,35534
chr8	94974570	95016910	ADGRG1_islets_2.5	28.9	+	94974570	95016910	0	15	2847,74,437,132,147,131,116,45,103,118,268,108,268,4053	0,27869,28666,30644,31183,31630,32252,32700,32995,33801,34936,35932,36975,38287
chr8	94984389	94997314	ADGRG1_liver_9.3	28.5	+	94984389	94997314	0	3	268,13	0,12912
chr8	95001978	95008490	ADGRG1_fat_3.6	25.2	+	95001978	95008490	0	11	42,74,422,132,147,131,116,45,103,119	0,461,1273,3236,3775,4222,4844,5292,5587,6393
chr8	94984203	95014463	ADGRG1_fat_2.4	23.9	+	94984203	95014463	0	15	289,74,422,132,147,131,116,45,103,118,268,108,268,1606	0,18236,19048,21011,21550,21997,22619,23067,23362,24168,25303,26299,27342,28654
chr8	94969539	95014471	ADGRG1_fat_1.3	23.7	+	94969539	95014471	0	15	33,74,422,132,147,131,116,45,103,118,292,108,268,1614	0,32900,33712,35675,36214,36661,37283,37731,38026,38832,39943,40963,42006,43318
chr8	94984212	95005347	ADGRG1_fat_1.12	20.4	+	94984212	95005347	0	5	445,74,437,133	0,18227,19024,21002
chr8	94983571	95016363	ADGRG1_islets_3.5	18.8	+	94983571	95016363	0	15	13845,74,422,132,147,131,116,45,103,118,268,108,268,3506	0,18868,19680,21643,22182,22629,23251,23699,23994,24800,25935,26931,27974,29286
chr8	94995631	95014463	ADGRG1_fat_2.5	15.9	+	94995631	95014463	0	15	167,74,422,132,147,131,116,45,103,118,268,108,268,1606	0,6808,7620,9583,10122,10569,11191,11639,11934,12740,13875,14871,15914,17226
chr8	94977323	95008493	ADGRG1_fat_1.6	15.9	+	94977323	95008493	0	11	94,74,422,132,147,131,122,45,103,122	0,25116,25928,27891,28430,28877,29499,29947,30242,31048
chr8	94974584	95017038	ADGRG1_islets_1.5	15.6	+	94974584	95017038	0	14	2833,74,437,132,147,131,116,45,103,118,268,108,5493	0,27855,28652,30630,31169,31616,32238,32686,32981,33787,34922,35918,36961
chr8	95001074	95008490	ADGRG1_fat_3.7	14.7	+	95001074	95008490	0	11	19,74,422,132,147,131,116,45,103,119	0,1365,2177,4140,4679,5126,5748,6196,6491,7297
chr8	94977133	95008490	ADGRG1_fat_3.8	13.1	+	94977133	95008490	0	11	284,74,437,132,147,131,116,45,103,119	0,25306,26103,28081,28620,29067,29689,30137,30432,31238
chr8	95007135	95016910	ADGRG1_islets_2.8	12	+	95007135	95016910	0	7	533,118,268,108,268,4053	0,1236,2371,3367,4410,5722
chr8	94977184	95005347	ADGRG1_fat_2.8	11.7	+	94977184	95005347	0	5	233,74,437,133	0,25255,26052,28030
chr8	94995536	95006332	ADGRG1_fat_1.8	10.1	+	94995536	95006332	0	7	262,74,422,132,147,132	0,6903,7715,9678,10217,10664
chr8	94984203	95006346	ADGRG1_fat_2.7	9.7	+	94984203	95006346	0	7	454,74,437,132,147,146	0,18236,19033,21011,21550,21997
chr8	94995536	95014471	ADGRG1_fat_1.4	9.3	+	94995536	95014471	0	15	262,74,422,132,147,131,122,45,103,118,292,108,268,1614	0,6903,7715,9678,10217,10664,11286,11734,12029,12835,13946,14966,16009,17321
chr8	94992783	95006332	ADGRG1_fat_1.9	8.3	+	94992783	95006332	0	7	280,74,422,132,147,132	0,9656,10468,12431,12970,13417
chr8	94974739	95006332	ADGRG1_fat_1.10	7.1	+	94974739	95006332	0	7	157,74,422,132,147,132	0,27700,28512,30475,31014,31461
chr8	94974608	95016363	ADGRG1_islets_3.6	6.4	+	94974608	95016363	0	15	2442,74,422,132,147,131,116,45,103,118,268,108,268,3506	0,27831,28643,30606,31145,31592,32214,32662,32957,33763,34898,35894,36937,38249
chr8	94984374	95005901	ADGRG1_fat_3.11	5.2	+	94984374	95005901	0	6	282,74,422,132,148	0,18065,18877,20840,21379
chr8	94997375	95014463	ADGRG1_fat_2.6	4.9	+	94997375	95014463	0	15	41,74,422,132,147,131,116,45,103,118,268,108,268,1606	0,5064,5876,7839,8378,8825,9447,9895,10190,10996,12131,13127,14170,15482
chr8	94983571	95016363	ADGRG1_islets_3.7	4.8	+	94983571	95016363	0	15	9492,74,422,132,147,328,116,45,103,118,268,108,268,3506	0,18868,19680,21643,22182,22432,23251,23699,23994,24800,25935,26931,27974,29286
chr8	94974584	95017038	ADGRG1_islets_1.6	4.3	+	94974584	95017038	0	13	277,74,422,686,131,116,45,103,118,268,108,5493	0,27855,28667,30630,31616,32238,32686,32981,33787,34922,35918,36961
chr8	94977323	95014471	ADGRG1_fat_1.5	3.6	+	94977323	95014471	0	15	94,74,422,132,147,131,115,45,103,118,292,108,268,1614	0,25116,25928,27891,28430,28877,29499,29947,30242,31048,32159,33179,34222,35534
chr8	94974608	94999375	ADGRG1_islets_3.9	3.6	+	94974608	94999375	0	3	288,2074	0,22693
chr8	94984374	94997418	ADGRG1_fat_3.12	3.4	+	94984374	94997418	0	3	283,117	0,12927
chr8	94983559	95017038	ADGRG1_islets_1.9	2.9	+	94983559	95017038	0	12	13857,74,422,686,131,116,398,118,268,108,5493	0,18880,19692,21655,22641,23263,23711,24812,25947,26943,27986
chr8	94974584	95017038	ADGRG1_islets_1.7	2.2	+	94974584	95017038	0	13	312,74,422,132,147,131,116,398,118,268,108,5493	0,27855,28667,30630,31169,31616,32238,32686,33787,34922,35918,36961
chr8	94974584	95017038	ADGRG1_islets_1.8_(mo)	1.8	+	94974584	95017038	0	12	2833,74,422,686,131,116,398,118,268,108,5493	0,27855,28667,30630,31616,32238,32686,33787,34922,35918,36961
chr8	94994340	95006332	ADGRG1_fat_3.10	1.7	+	94994340	95006332	0	7	149,74,437,132,147,132	0,8099,8896,10874,11413,11860
chr8	94984212	95008493	ADGRG1_fat_1.7	1.4	+	94984212	95008493	0	11	445,74,437,132,147,131,122,45,103,122	0,18227,19024,21002,21541,21988,22610,23058,23353,24159
chr8	94994340	95008490	ADGRG1_fat_3.9	1.1	+	94994340	95008490	0	11	149,74,437,132,147,131,116,45,103,119	0,8099,8896,10874,11413,11860,12482,12930,13225,14031
chr8	94992783	95006035	ADGRG1_fat_1.11	0.4	+	94992783	95006035	0	6	280,74,437,132,282	0,9656,10453,12431,12970
chr8	95010383	95109294	ADGRG1_fat_2.9	0.3	+	95010383	95109294	0	3	227,16	0,98895
chrX	160390560	160498066	ADGRG2_fat_3.1	90.5	+	160390560	160498066	0	29	189,44,129,118,32,47,38,41,53,55,55,39,37,94,66,391,162,156,143,122,45,103,121,268,99,283,101,152,1761	0,39790,44213,47635,65445,68275,70783,72768,75018,78332,79208,81196,81752,84144,84931,86489,88425,89667,90987,91729,92523,92674,93580,95084,97106,98124,100838,102040,105745
chrX	160390560	160498066	ADGRG2_fat_3.3	39.1	+	160390560	160498066	0	28	189,44,3540,32,47,38,41,53,55,55,39,37,94,66,391,162,156,143,122,45,103,121,268,99,283,101,152,1761	0,39790,44213,65445,68275,70783,72768,75018,78332,79208,81196,81752,84144,84931,86489,88425,89667,90987,91729,92523,92674,93580,95084,97106,98124,100838,102040,105745
chrX	160390560	160498066	ADGRG2_fat_3.2	68.4	+	160390560	160498066	0	28	189,44,118,32,38,38,41,53,55,55,39,37,94,66,391,162,156,143,122,45,103,121,268,99,283,101,152,1761	0,39790,47635,65445,68275,70783,72768,75018,78332,79208,81196,81752,84144,84931,86489,88425,89667,90987,91729,92523,92674,93580,95084,97106,98124,100838,102040,105745
chrX	160390560	160498066	ADGRG2_fat_3.4	493	+	160390560	160498066	0	27	189,44,118,32,47,38,41,53,55,55,39,37,94,66,391,162,156,143,122,45,103,121,268,99,283,101,1761	0,39790,47635,65445,68275,70783,72768,75018,78332,79208,81196,81752,84144,84931,86489,88425,89667,90987,91729,92523,92674,93580,95084,97106,98124,100838,105745
chrX	160391564	160497983	ADGRG2_liver_23.8	93.5	+	160391564	160497983	0	24	91,44,118,38,53,55,55,39,37,94,66,391,162,156,143,122,45,103,121,268,99,283,101,1678	0,38786,46631,69779,74014,77328,78204,80192,80748,83140,83927,85485,87421,88663,89983,90725,91519,91670,92576,94080,96102,97120,99834,104741
chrX	160426948	160497983	ADGRG2_liver_23.3	50.4	+	160426948	160497983	0	27	174,44,118,32,38,38,41,53,55,55,39,37,94,66,391,162,156,143,122,45,103,121,268,99,283,101,1678	0,3402,11247,29057,31887,34395,36380,38630,41944,42820,44808,45364,47756,48543,50101,52037,53279,54599,55341,56135,56286,57192,58696,60718,61736,64450,69357
chrX	160427083	160498024	ADGRG2_liver_24.1	588.4	+	160427083	160498024	0	26	39,44,118,32,38,53,55,55,39,37,94,66,391,162,156,143,122,45,103,121,268,99,283,101,152,1719	0,3267,11112,28922,34260,38495,41809,42685,44673,45229,47621,48408,49966,51902,53144,54464,55206,56000,56151,57057,58561,60583,61601,64315,65517,69222
chrX	160427288	160498066	ADGRG2_fat_3.7	12.9	+	160427288	160498066	0	25	128,44,118,38,53,55,55,39,37,94,66,391,162,156,143,122,45,103,121,268,99,283,101,152,1761	0,3062,10907,34055,38290,41604,42480,44468,45024,47416,48203,49761,51697,52939,54259,55001,55795,55946,56852,58356,60378,61396,64110,65312,69017
chrX	160427320	160434856	ADGRG2_liver_23.10	50.8	+	160427320	160434856	0	3	96,44,83	0,3030,7453
chrX	160427341	160456060	ADGRG2_fat_1.12	7.9	+	160427341	160456060	0	4	75,44,118,55	0,3009,10854,28664
chrX	160430346	160498066	ADGRG2_fat_3.5	18.1	+	160430346	160498066	0	27	48,118,32,47,38,41,53,55,55,39,37,94,66,391,162,156,143,122,45,103,121,268,99,283,101,152,1761	0,7849,25659,28489,30997,32982,35232,38546,39422,41410,41966,44358,45145,46703,48639,49881,51201,51943,52737,52888,53794,55298,57320,58338,61052,62254,65959
chrX	160430346	160498066	ADGRG2_fat_3.6	46.4	+	160430346	160498066	0	26	48,118,32,47,38,53,55,55,39,37,94,66,391,162,156,143,122,45,103,121,268,99,283,101,152,1761	0,7849,25659,28489,30997,35232,38546,39422,41410,41966,44358,45145,46703,48639,49881,51201,51943,52737,52888,53794,55298,57320,58338,61052,62254,65959
chrX	160430346	160498066	ADGRG2_fat_3.8	112.9	+	160430346	160498066	0	24	48,118,38,53,55,55,39,37,94,66,391,162,156,143,122,45,103,121,268,99,283,101,152,1761	0,7849,30997,35232,38546,39422,41410,41966,44358,45145,46703,48639,49881,51201,51943,52737,52888,53794,55298,57320,58338,61052,62254,65959
chrX	160390570	160498065	ADGRG2_fat_2.3	55.8	+	160390570	160498065	0	27	179,44,129,118,32,47,38,53,55,55,39,37,94,66,391,162,156,143,122,45,103,121,268,99,283,101,1760	0,39780,44203,47625,65435,68265,70773,75008,78322,79198,81186,81742,84134,84921,86479,88415,89657,90977,91719,92513,92664,93570,95074,97096,98114,100828,105735
chrX	160390570	160498065	ADGRG2_fat_2.2	41.7	+	160390570	160498065	0	28	179,44,118,32,38,38,41,53,55,55,39,37,94,66,391,162,156,143,122,45,103,121,268,99,283,101,152,1760	0,39780,47625,65435,68265,70773,72758,75008,78322,79198,81186,81742,84134,84921,86479,88415,89657,90977,91719,92513,92664,93570,95074,97096,98114,100828,102030,105735
chrX	160390570	160498065	ADGRG2_fat_2.1	242.2	+	160390570	160498065	0	28	179,44,118,32,47,38,41,53,55,55,39,37,94,66,391,162,156,143,122,45,103,121,268,99,283,101,152,1760	0,39780,47625,65435,68265,70773,72758,75008,78322,79198,81186,81742,84134,84921,86479,88415,89657,90977,91719,92513,92664,93570,95074,97096,98114,100828,102030,105735
chrX	160390570	160498065	ADGRG2_fat_2.4	31.7	+	160390570	160498065	0	27	179,44,118,32,47,38,53,55,55,39,37,94,66,391,162,156,143,122,45,103,121,268,99,283,101,152,1760	0,39780,47625,65435,68265,70773,75008,78322,79198,81186,81742,84134,84921,86479,88415,89657,90977,91719,92513,92664,93570,95074,97096,98114,100828,102030,105735
chrX	160390570	160498065	ADGRG2_fat_2.5	281.5	+	160390570	160498065	0	25	179,44,118,38,41,53,55,55,39,37,94,66,391,162,156,143,122,45,103,121,268,99,283,101,1760	0,39780,47625,70773,72758,75008,78322,79198,81186,81742,84134,84921,86479,88415,89657,90977,91719,92513,92664,93570,95074,97096,98114,100828,105735
chrX	160390570	160498065	ADGRG2_fat_2.6	64.4	+	160390570	160498065	0	25	179,44,118,38,53,55,55,39,37,94,66,391,162,156,143,122,45,103,121,268,99,283,101,152,1760	0,39780,47625,70773,75008,78322,79198,81186,81742,84134,84921,86479,88415,89657,90977,91719,92513,92664,93570,95074,97096,98114,100828,102030,105735
chrX	160390570	160438317	ADGRG2_fat_2.11	2.3	+	160390570	160438317	0	4	179,95,44,122	0,990,39780,47625
chrX	160437359	160475603	ADGRG2_liver_23.9	20.5	+	160437359	160475603	0	13	282,118,32,38,38,41,53,55,55,39,37,94,112	0,836,18646,21476,23984,25969,28219,31533,32409,34397,34953,37345,38132
chrX	160437359	160497983	ADGRG2_liver_23.5	32.1	+	160437359	160497983	0	26	282,118,32,38,38,53,55,55,39,37,94,66,391,162,156,143,122,45,103,121,268,99,283,101,152,1678	0,836,18646,21476,23984,28219,31533,32409,34397,34953,37345,38132,39690,41626,42868,44188,44930,45724,45875,46781,48285,50307,51325,54039,55241,58946
chrX	160438131	160463352	ADGRG2_liver_24.4	140.2	+	160438131	160463352	0	4	182,32,38,24	0,17874,23212,25197
chrX	160455893	160498065	ADGRG2_fat_1.10	54.7	+	160455893	160498065	0	22	144,38,53,55,55,39,37,94,66,391,162,156,143,122,45,103,121,268,99,283,101,1760	0,5450,9685,12999,13875,15863,16419,18811,19598,21156,23092,24334,25654,26396,27190,27341,28247,29751,31773,32791,35505,40412
chrX	160455931	160497983	ADGRG2_liver_23.7	148.9	+	160455931	160497983	0	24	106,38,41,53,55,55,39,37,94,66,391,162,156,143,122,45,103,121,268,99,283,101,152,1678	0,5412,7397,9647,12961,13837,15825,16381,18773,19560,21118,23054,24296,25616,26358,27152,27303,28209,29713,31735,32753,35467,36669,40374
chrX	160390588	160498065	ADGRG2_fat_1.2	36.2	+	160390588	160498065	0	28	161,44,129,118,32,47,38,41,53,55,55,39,37,94,66,391,162,156,143,122,45,103,121,268,99,283,101,1760	0,39762,44185,47607,65417,68247,70755,72740,74990,78304,79180,81168,81724,84116,84903,86461,88397,89639,90959,91701,92495,92646,93552,95056,97078,98096,100810,105717
chrX	160390588	160498065	ADGRG2_fat_1.1	112.5	+	160390588	160498065	0	28	161,44,118,32,38,38,41,53,55,55,39,37,94,66,391,162,156,143,122,45,103,121,268,99,283,101,152,1760	0,39762,47607,65417,68247,70755,72740,74990,78304,79180,81168,81724,84116,84903,86461,88397,89639,90959,91701,92495,92646,93552,95056,97078,98096,100810,102012,105717
chrX	160390588	160498065	ADGRG2_fat_1.4	15.6	+	160390588	160498065	0	27	161,44,118,32,47,38,41,53,55,55,39,37,94,66,391,162,156,143,122,45,103,121,268,99,283,101,1760	0,39762,47607,65417,68247,70755,72740,74990,78304,79180,81168,81724,84116,84903,86461,88397,89639,90959,91701,92495,92646,93552,95056,97078,98096,100810,105717
chrX	160390588	160498065	ADGRG2_fat_1.3	312.8	+	160390588	160498065	0	27	161,44,118,32,47,38,53,55,55,39,37,94,66,391,162,156,143,122,45,103,121,268,99,283,101,152,1760	0,39762,47607,65417,68247,70755,74990,78304,79180,81168,81724,84116,84903,86461,88397,89639,90959,91701,92495,92646,93552,95056,97078,98096,100810,102012,105717
chrX	160390588	160498065	ADGRG2_fat_1.5	204.5	+	160390588	160498065	0	26	161,44,118,32,47,38,53,55,55,39,37,94,66,391,162,156,143,122,45,103,121,268,99,283,101,1760	0,39762,47607,65417,68247,70755,74990,78304,79180,81168,81724,84116,84903,86461,88397,89639,90959,91701,92495,92646,93552,95056,97078,98096,100810,105717
chrX	160390588	160498065	ADGRG2_fat_1.7	24.4	+	160390588	160498065	0	26	161,44,118,32,38,53,55,55,39,37,94,66,391,162,156,143,122,45,103,121,268,99,283,101,152,1760	0,39762,47607,65417,70755,74990,78304,79180,81168,81724,84116,84903,86461,88397,89639,90959,91701,92495,92646,93552,95056,97078,98096,100810,102012,105717
chrX	160390588	160498065	ADGRG2_fat_1.6	40.7	+	160390588	160498065	0	26	161,44,118,38,41,53,55,55,39,37,94,66,391,162,156,143,122,45,103,121,268,99,283,101,152,1760	0,39762,47607,70755,72740,74990,78304,79180,81168,81724,84116,84903,86461,88397,89639,90959,91701,92495,92646,93552,95056,97078,98096,100810,102012,105717
chrX	160390588	160498065	ADGRG2_fat_1.8	46.5	+	160390588	160498065	0	25	161,44,118,38,53,55,55,39,37,94,66,391,162,156,143,122,45,103,121,268,99,283,101,152,1760	0,39762,47607,70755,74990,78304,79180,81168,81724,84116,84903,86461,88397,89639,90959,91701,92495,92646,93552,95056,97078,98096,100810,102012,105717
chrX	160390588	160498065	ADGRG2_fat_1.9	142.5	+	160390588	160498065	0	24	161,44,118,38,53,55,55,39,37,94,66,391,162,156,143,122,45,103,121,268,99,283,101,1760	0,39762,47607,70755,74990,78304,79180,81168,81724,84116,84903,86461,88397,89639,90959,91701,92495,92646,93552,95056,97078,98096,100810,105717
chrX	160463326	160488969	ADGRG2_fat_3.10	10.1	+	160463326	160488969	0	19	43,53,55,55,39,37,94,66,391,162,156,143,122,45,124,121,268,99,285	0,2252,5566,6442,8430,8986,11378,12165,13723,15659,16901,18221,18963,19757,19887,20814,22318,24340,25358
chrX	160390689	160434856	ADGRG2_liver_23.11	35.6	+	160390689	160434856	0	3	60,44,83	0,39661,44084
chrX	160390689	160497983	ADGRG2_liver_23.4	26.2	+	160390689	160497983	0	27	60,44,118,32,38,38,53,55,55,39,37,94,66,391,162,156,143,122,45,103,121,268,99,283,101,152,1678	0,39661,47506,65316,68146,70654,74889,78203,79079,81067,81623,84015,84802,86360,88296,89538,90858,91600,92394,92545,93451,94955,96977,97995,100709,101911,105616
chrX	160390689	160497983	ADGRG2_liver_23.1	199.5	+	160390689	160497983	0	28	60,44,118,32,47,38,41,53,55,55,39,37,94,66,391,162,156,143,122,45,103,121,268,99,283,101,152,1678	0,39661,47506,65316,68146,70654,72639,74889,78203,79079,81067,81623,84015,84802,86360,88296,89538,90858,91600,92394,92545,93451,94955,96977,97995,100709,101911,105616
chrX	160390689	160497983	ADGRG2_liver_23.2	270.8	+	160390689	160497983	0	27	60,44,118,32,47,38,53,55,55,39,37,94,66,391,162,156,143,122,45,103,121,268,99,283,101,152,1678	0,39661,47506,65316,68146,70654,74889,78203,79079,81067,81623,84015,84802,86360,88296,89538,90858,91600,92394,92545,93451,94955,96977,97995,100709,101911,105616
chrX	160390689	160497983	ADGRG2_liver_23.6	71.7	+	160390689	160497983	0	25	60,44,118,32,38,53,55,55,39,37,94,66,391,162,156,143,122,45,103,121,268,99,283,101,1678	0,39661,47506,65316,70654,74889,78203,79079,81067,81623,84015,84802,86360,88296,89538,90858,91600,92394,92545,93451,94955,96977,97995,100709,105616
chrX	160469764	160498065	ADGRG2_fat_2.7	22.9	+	160469764	160498065	0	19	59,39,37,94,66,391,162,156,143,122,45,124,121,268,99,283,101,152,1760	0,1992,2548,4940,5727,7285,9221,10463,11783,12525,13319,13449,14376,15880,17902,18920,21634,22836,26541
chrX	160471017	160498066	ADGRG2_fat_3.9	56.3	+	160471017	160498066	0	19	280,39,37,94,66,391,162,156,143,122,45,103,121,268,99,283,101,152,1761	0,739,1295,3687,4474,6032,7968,9210,10530,11272,12066,12217,13123,14627,16649,17667,20381,21583,25288
chrX	160474307	160498065	ADGRG2_fat_2.8	145.1	+	160474307	160498065	0	17	67,94,66,391,162,156,143,122,45,103,121,268,99,283,101,152,1760	0,397,1184,2742,4678,5920,7240,7982,8776,8927,9833,11337,13359,14377,17091,18293,21998
chrX	160474703	160492756	ADGRG2_fat_2.9	26.8	+	160474703	160492756	0	15	95,66,391,162,156,143,122,45,124,121,268,99,283,101,156	0,788,2346,4282,5524,6844,7586,8380,8510,9437,10941,12963,13981,16695,17897
chrX	160390695	160498036	ADGRG2_liver_9.1	450.8	+	160390695	160498036	0	25	54,44,118,38,53,55,55,39,37,94,66,391,162,156,143,122,45,103,121,268,99,283,101,152,1731	0,39655,47500,70648,74883,78197,79073,81061,81617,84009,84796,86354,88290,89532,90852,91594,92388,92539,93445,94949,96971,97989,100703,101905,105610
chrX	160476771	160498066	ADGRG2_fat_3.11	47	+	160476771	160498066	0	14	669,162,156,143,122,45,124,121,268,99,283,101,152,1761	0,2214,3456,4776,5518,6312,6442,7369,8873,10895,11913,14627,15829,19534
chrX	160477048	160498036	ADGRG2_liver_9.2	549.2	+	160477048	160498036	0	14	392,162,156,143,122,45,103,121,268,99,283,101,152,1731	0,1937,3179,4499,5241,6035,6186,7092,8596,10618,11636,14350,15552,19257
chrX	160482750	160498065	ADGRG2_fat_2.10	85.5	+	160482750	160498065	0	9	83,45,103,121,268,99,283,101,1760	0,333,484,1390,2894,4916,5934,8648,13555
chrX	160390700	160434841	ADGRG2_liver_10.4	218.3	+	160390700	160434841	0	3	49,44,68	0,39650,44073
chrX	160390700	160458839	ADGRG2_liver_10.3	123.8	+	160390700	160458839	0	5	49,44,118,32,4	0,39650,47495,65305,68135
chrX	160390700	160497984	ADGRG2_liver_10.1	494.6	+	160390700	160497984	0	26	49,44,118,32,38,53,55,55,39,37,94,66,391,162,156,143,122,45,103,121,268,99,283,101,152,1679	0,39650,47495,65305,70643,74878,78192,79068,81056,81612,84004,84791,86349,88285,89527,90847,91589,92383,92534,93440,94944,96966,97984,100698,101900,105605
chrX	160390700	160497984	ADGRG2_liver_10.2	163.3	+	160390700	160497984	0	25	49,44,118,38,53,55,55,39,37,94,66,391,162,156,143,122,45,103,121,268,99,283,101,152,1679	0,39650,47495,70643,74878,78192,79068,81056,81612,84004,84791,86349,88285,89527,90847,91589,92383,92534,93440,94944,96966,97984,100698,101900,105605
chrX	160483215	160498024	ADGRG2_liver_24.3	125.2	+	160483215	160498024	0	7	122,121,268,99,283,101,1719	0,925,2429,4451,5469,8183,13090
chrX	160487642	160498066	ADGRG2_fat_3.12	5.5	+	160487642	160498066	0	5	123,283,101,594,1042	0,1042,3756,8663,9382
chrX	160390740	160498024	ADGRG2_liver_24.2	146.3	+	160390740	160498024	0	25	9,44,118,38,53,55,55,39,37,94,66,391,162,156,143,122,45,103,121,268,99,283,101,152,1719	0,39610,47455,70603,74838,78152,79028,81016,81572,83964,84751,86309,88245,89487,90807,91549,92343,92494,93400,94904,96926,97944,100658,101860,105565
chrX	160391558	160461392	ADGRG2_fat_1.11	1.7	+	160391558	160461392	0	6	97,44,118,32,47,49	0,38792,46637,64447,67277,69785
chr8	95039015	95045237	ADGRG3_islets_1.14	86.9	+	95039015	95045237	0	4	674,93,300,832	0,835,1219,5390
chr8	95017175	95045237	ADGRG3_islets_1.10	172.1	+	95017175	95045237	0	10	3908,135,146,134,39,338,280,93,274,832	0,16183,17775,18635,19266,19425,22234,22675,23085,27230
chr8	95017175	95045237	ADGRG3_islets_1.11	91.8	+	95017175	95045237	0	9	3609,150,135,994,484,112,534,300,832	0,3758,16183,17775,19032,19651,22234,23059,27230
chr8	95033160	95040128	ADGRG3_islets_1.12	62.4	+	95033160	95040128	0	5	333,146,134,484,719	0,1790,2650,3047,6249
chr8	95033160	95037795	ADGRG3_islets_1.13	124.9	+	95033160	95037795	0	4	333,146,134,1588	0,1790,2650,3047
chr8	95033160	95037795	ADGRG3_islets_1.15	29.7	+	95033160	95037795	0	4	1936,134,484,969	0,2650,3047,3666
chr8	95033160	95037795	ADGRG3_islets_1.16	17.6	+	95033160	95037795	0	4	1936,134,250,969	0,2650,3281,3666
chr8	95017175	95036000	ADGRG3_islets_1.17	163.6	+	95017175	95036000	0	3	3609,150,2642	0,3758,16183
chr8	95039015	95045237	ADGRG3_islets_1.18	145.4	+	95039015	95045237	0	3	928,274,832	0,1245,5390
chr8	95017175	95036000	ADGRG3_islets_1.19	105.6	+	95017175	95036000	0	3	3908,135,1050	0,16183,17775
chr8	95017187	95045418	ADGRG3_islets_2.7_(mo)	388.3	+	95017187	95045418	0	10	633,150,2586,39,91,112,280,93,274,1013	0,3746,16171,19254,19413,19639,22222,22663,23073,27218
chr8	95017187	95045418	ADGRG3_islets_2.6_(mo)	340.8	+	95017187	95045418	0	11	633,150,1738,134,39,91,112,280,93,274,1013	0,3746,16171,18623,19254,19413,19639,22222,22663,23073,27218
chr8	95036825	95040586	ADGRG3_islets_2.9	206	+	95036825	95040586	0	4	113,280,75,326	0,2584,3043,3435
chr8	95020844	95036236	ADGRG3_islets_2.10	64.9	+	95020844	95036236	0	3	239,2586,29	0,12514,15363
chr8	95020834	95045232	ADGRG3_islets_3.1	261.6	+	95020834	95045232	0	11	249,135,146,134,39,91,112,280,93,274,827	0,12524,14116,14976,15607,15766,15992,18575,19016,19426,23571
chr8	95034753	95045232	ADGRG3_islets_3.2	178.3	+	95034753	95045232	0	10	343,134,121,39,91,112,280,93,274,827	0,1057,1454,1688,1847,2073,4656,5097,5507,9652
chr8	95034753	95045232	ADGRG3_islets_3.3	71.5	+	95034753	95045232	0	9	343,134,121,250,112,280,93,274,827	0,1057,1454,1688,2073,4656,5097,5507,9652
chr8	95033278	95040903	ADGRG3_islets_3.4	47.1	+	95033278	95040903	0	9	215,134,121,39,91,131,280,93,643	0,2532,2929,3163,3322,3529,6131,6572,6982
chr8	95034753	95045232	ADGRG3_islets_3.5	362	+	95034753	95045232	0	8	1191,39,91,112,280,93,274,827	0,1688,1847,2073,4656,5097,5507,9652
chr8	95034753	95045232	ADGRG3_islets_3.6	7.5	+	95034753	95045232	0	8	1191,121,250,131,280,93,274,827	0,1454,1688,2054,4656,5097,5507,9652
chr8	95033278	95037671	ADGRG3_islets_3.7	19.3	+	95033278	95037671	0	6	215,134,121,39,91,845	0,2532,2929,3163,3322,3548
chr8	95020834	95034649	ADGRG3_islets_3.8	52.6	+	95020834	95034649	0	3	249,135,125	0,12524,13690
chr8	95017567	95045241	ADGRG3_liver_10.1	789.1	+	95017567	95045241	0	12	253,150,135,146,134,39,91,112,280,93,274,836	0,3366,15791,17383,18243,18874,19033,19259,21842,22283,22693,26838
chr8	95017567	95045241	ADGRG3_liver_10.2	2.7	+	95017567	95045241	0	11	253,150,135,134,39,91,112,280,93,274,836	0,3366,15791,18243,18874,19033,19259,21842,22283,22693,26838
chr8	95017567	95045241	ADGRG3_liver_10.3_(mo)	106	+	95017567	95045241	0	10	253,150,2586,39,91,112,280,93,274,836	0,3366,15791,18874,19033,19259,21842,22283,22693,26838
chr8	95020807	95045241	ADGRG3_liver_10.4	33.2	+	95020807	95045241	0	9	276,135,134,39,338,280,93,300,836	0,12551,15003,15634,15793,18602,19043,19427,23598
chr8	95036171	95045241	ADGRG3_liver_10.5	32.7	+	95036171	95045241	0	8	157,39,91,112,280,93,300,836	0,270,429,655,3238,3679,4063,8234
chr8	95033307	95045241	ADGRG3_liver_10.6	36.3	+	95033307	95045241	0	7	2637,250,112,280,93,274,836	0,3134,3519,6102,6543,6953,11098
chr8	95017713	95045232	ADGRG3_liver_23.1	723.4	+	95017713	95045232	0	12	107,150,135,146,134,39,91,112,280,93,274,827	0,3220,15645,17237,18097,18728,18887,19113,21696,22137,22547,26692
chr8	95017713	95045232	ADGRG3_liver_23.3	28.3	+	95017713	95045232	0	11	107,150,135,134,39,91,112,280,93,274,827	0,3220,15645,18097,18728,18887,19113,21696,22137,22547,26692
chr8	95017713	95045232	ADGRG3_liver_23.6_(mo)	87.6	+	95017713	95045232	0	10	107,150,2586,39,91,112,280,93,274,827	0,3220,15645,18728,18887,19113,21696,22137,22547,26692
chr8	95017713	95045232	ADGRG3_liver_23.2_(mo)	40.5	+	95017713	95045232	0	11	107,150,2586,121,39,91,112,280,93,274,827	0,3220,15645,18494,18728,18887,19113,21696,22137,22547,26692
chr8	95017713	95045232	ADGRG3_liver_23.4_(mo)	17.1	+	95017713	95045232	0	11	107,150,1738,134,39,91,112,280,93,274,827	0,3220,15645,18097,18728,18887,19113,21696,22137,22547,26692
chr8	95020866	95045232	ADGRG3_liver_23.5	5.3	+	95020866	95045232	0	11	217,135,994,121,39,91,112,280,93,300,827	0,12492,14084,15341,15575,15734,15960,18543,18984,19368,23539
chr8	95017713	95045232	ADGRG3_liver_23.7_(mo)	3	+	95017713	95045232	0	10	107,150,2970,39,91,112,280,93,274,827	0,3220,15645,18728,18887,19113,21696,22137,22547,26692
chr8	95020866	95045232	ADGRG3_liver_23.8	2.4	+	95020866	95045232	0	10	217,2586,121,39,91,112,280,93,300,827	0,12492,15341,15575,15734,15960,18543,18984,19368,23539
chr8	95020866	95045232	ADGRG3_liver_23.9	22.9	+	95020866	95045232	0	9	217,2970,39,91,112,280,93,274,827	0,12492,15575,15734,15960,18543,18984,19394,23539
chr8	95039086	95045232	ADGRG3_liver_23.10	43.4	+	95039086	95045232	0	4	603,93,300,827	0,764,1148,5319
chr8	95033355	95036481	ADGRG3_liver_23.11	7	+	95033355	95036481	0	3	138,994,40	0,1595,3086
chr8	95017713	95018010	ADGRG3_liver_23.12	19.2	+	95017713	95018010	0	2	107,51	0,246
chr8	95017734	95045237	ADGRG3_liver_24.1	827.3	+	95017734	95045237	0	12	86,150,135,146,134,39,91,112,280,93,274,832	0,3199,15624,17216,18076,18707,18866,19092,21675,22116,22526,26671
chr8	95017734	95040535	ADGRG3_liver_24.2_(mo)	19.9	+	95017734	95040535	0	9	86,150,1738,134,250,112,280,93,275	0,3199,15624,18076,18707,19092,21675,22116,22526
chr8	95017734	95039768	ADGRG3_liver_24.3_(mo)	22.1	+	95017734	95039768	0	7	86,150,1738,134,250,112,359	0,3199,15624,18076,18707,19092,21675
chr8	95017734	95039768	ADGRG3_liver_24.4_(mo)	13.1	+	95017734	95039768	0	7	86,150,1738,134,484,112,359	0,3199,15624,18076,18473,19092,21675
chr8	95017734	95035994	ADGRG3_liver_24.5	95.6	+	95017734	95035994	0	4	86,150,135,1044	0,3199,15624,17216
chr8	95039328	95040535	ADGRG3_liver_24.6	22	+	95039328	95040535	0	3	361,93,301	0,522,906
chr8	95017614	95045238	ADGRG3_liver_9.1	760.6	+	95017614	95045238	0	12	206,150,135,146,134,39,91,112,280,93,274,833	0,3319,15744,17336,18196,18827,18986,19212,21795,22236,22646,26791
chr8	95017614	95045238	ADGRG3_liver_9.2_(mo)	90.4	+	95017614	95045238	0	11	206,150,1738,134,39,91,112,280,93,300,833	0,3319,15744,18196,18827,18986,19212,21795,22236,22620,26791
chr8	95017614	95040535	ADGRG3_liver_9.3	41.9	+	95017614	95040535	0	9	206,150,135,39,91,112,280,93,275	0,3319,15744,18827,18986,19212,21795,22236,22646
chr8	95017614	95040535	ADGRG3_liver_9.4	14	+	95017614	95040535	0	9	206,150,2586,39,91,112,280,93,275	0,3319,15744,18827,18986,19212,21795,22236,22646
chr8	95017614	95039690	ADGRG3_liver_9.5	71.9	+	95017614	95039690	0	8	206,150,135,134,39,91,112,281	0,3319,15744,18196,18827,18986,19212,21795
chr8	95017614	95036743	ADGRG3_liver_9.6	21.1	+	95017614	95036743	0	5	206,150,2586,39,143	0,3319,15744,18827,18986
chr10	14402606	14545648	ADGRG6_fat_1.1	552.8	-	14402606	14545648	0	25	2832,45,152,101,283,96,268,127,106,45,119,140,171,210,55,111,142,65,52,85,68,623,341,100,734	0,5260,7067,7850,17820,20067,24130,25484,29000,30315,31672,34174,35814,37004,37732,38787,41400,45457,46212,47973,55474,64527,66157,133248,142308
chr10	14402606	14545648	ADGRG6_fat_1.2	61.2	-	14402606	14545648	0	25	2832,152,101,283,96,268,127,106,45,119,140,171,210,55,111,142,65,52,85,83,68,623,341,100,734	0,7067,7850,17820,20067,24130,25484,29000,30315,31672,34174,35814,37004,37732,38787,41400,45457,46212,47973,53532,55474,64527,66157,133248,142308
chr10	14440337	14545648	ADGRG6_fat_1.3	84.5	-	14440337	14545648	0	12	56,111,142,65,52,85,83,68,623,341,100,734	0,1056,3669,7726,8481,10242,15801,17743,26796,28426,95517,104577
chr10	14440337	14545648	ADGRG6_fat_1.4	67.3	-	14440337	14545648	0	12	56,111,142,65,52,85,83,68,623,341,100,815	0,1056,3669,7726,8481,10242,15801,17743,26796,28426,95517,104496
chr10	14440337	14545648	ADGRG6_fat_1.5	38.6	-	14440337	14545648	0	12	56,111,142,65,52,85,83,68,623,341,100,721	0,1056,3669,7726,8481,10242,15801,17743,26796,28426,95517,104590
chr10	14440337	14456223	ADGRG6_fat_1.6	150.1	-	14440337	14456223	0	7	56,111,142,65,52,85,85	0,1056,3669,7726,8481,10242,15801
chr10	14499865	14535959	ADGRG6_fat_1.7	45.4	-	14499865	14535959	0	2	122,105	0,35989
chr10	14402708	14545694	ADGRG6_fat_2.2	281.5	-	14402708	14545694	0	25	2730,45,152,101,283,96,268,127,106,45,119,140,171,210,55,111,142,65,52,85,68,623,341,100,780	0,5158,6965,7748,17718,19965,24028,25382,28898,30213,31570,34072,35712,36902,37630,38685,41298,45355,46110,47871,55372,64425,66055,133146,142206
chr10	14402708	14546307	ADGRG6_fat_2.1	207.3	-	14402708	14546307	0	26	2730,45,152,101,283,96,268,127,106,45,119,140,171,210,55,111,142,65,52,85,68,623,341,100,366,72	0,5158,6965,7748,17718,19965,24028,25382,28898,30213,31570,34072,35712,36902,37630,38685,41298,45355,46110,47871,55372,64425,66055,133146,142206,143527
chr10	14402708	14545694	ADGRG6_fat_2.3	72.7	-	14402708	14545694	0	24	2730,45,152,101,283,96,268,127,45,119,140,171,210,55,111,142,65,52,85,68,623,341,100,780	0,5158,6965,7748,17718,19965,24028,25382,30213,31570,34072,35712,36902,37630,38685,41298,45355,46110,47871,55372,64425,66055,133146,142206
chr10	14402708	14456200	ADGRG6_fat_2.4	375.9	-	14402708	14456200	0	21	2730,68,152,101,283,96,268,127,106,45,119,140,171,210,55,111,142,65,52,85,62	0,5158,6965,7748,17718,19965,24028,25382,28898,30213,31570,34072,35712,36902,37630,38685,41298,45355,46110,47871,53430
chr10	14402708	14456200	ADGRG6_fat_2.5	47.9	-	14402708	14456200	0	20	2730,45,152,101,283,96,268,127,45,119,140,171,210,55,111,142,65,52,85,62	0,5158,6965,7748,17718,19965,24028,25382,30213,31570,34072,35712,36902,37630,38685,41298,45355,46110,47871,53430
chr10	14499851	14545694	ADGRG6_fat_2.6_(mo)	14.6	-	14499851	14545694	0	3	136,100,780	0,36003,45063
chr10	14402530	14545679	ADGRG6_fat_3.2	565.1	-	14402530	14545679	0	25	2908,152,101,283,96,268,127,106,45,119,140,171,210,55,111,142,65,52,85,83,68,623,341,100,765	0,7143,7926,17896,20143,24206,25560,29076,30391,31748,34250,35890,37080,37808,38863,41476,45533,46288,48049,53608,55550,64603,66233,133324,142384
chr10	14499968	14545679	ADGRG6_fat_3.6	59.4	-	14499968	14545679	0	3	19,100,765	0,35886,44946
chr10	14402530	14546279	ADGRG6_fat_3.1	138.6	-	14402530	14546279	0	26	2908,152,101,283,96,268,127,106,45,119,140,171,210,55,111,142,65,52,85,83,68,623,341,100,366,44	0,7143,7926,17896,20143,24206,25560,29076,30391,31748,34250,35890,37080,37808,38863,41476,45533,46288,48049,53608,55550,64603,66233,133324,142384,143705
chr10	14402530	14545679	ADGRG6_fat_3.3	180	-	14402530	14545679	0	24	2908,152,101,283,96,268,127,106,45,119,140,171,210,55,111,142,65,52,85,68,623,341,100,765	0,7143,7926,17896,20143,24206,25560,29076,30391,31748,34250,35890,37080,37808,38863,41476,45533,46288,48049,55550,64603,66233,133324,142384
chr10	14402530	14441508	ADGRG6_fat_3.4	23.4	-	14402530	14441508	0	16	2908,45,152,101,283,96,268,127,106,45,119,140,171,210,55,115	0,5336,7143,7926,17896,20143,24206,25560,29076,30391,31748,34250,35890,37080,37808,38863
chr10	14402530	14436924	ADGRG6_fat_3.5	33.5	-	14402530	14436924	0	12	2908,45,152,101,283,96,268,127,106,45,119,144	0,5336,7143,7926,17896,20143,24206,25560,29076,30391,31748,34250
chr10	14403547	14545573	ADGRG6_liver_10.1	795.7	-	14403547	14545573	0	24	1891,152,101,283,96,268,127,106,45,119,140,171,210,55,111,142,65,52,85,68,623,341,100,659	0,6126,6909,16879,19126,23189,24543,28059,29374,30731,33233,34873,36063,36791,37846,40459,44516,45271,47032,54533,63586,65216,132307,141367
chr10	14444005	14545573	ADGRG6_liver_10.2	204.3	-	14444005	14545573	0	10	143,65,52,85,83,68,623,341,100,659	0,4058,4813,6574,12133,14075,23128,24758,91849,100909
chr10	14402642	14545632	ADGRG6_liver_23.1	689	-	14402642	14545632	0	24	2796,152,101,283,96,268,127,106,45,119,140,171,210,55,111,142,65,52,85,68,623,341,100,718	0,7031,7814,17784,20031,24094,25448,28964,30279,31636,34138,35778,36968,37696,38751,41364,45421,46176,47937,55438,64491,66121,133212,142272
chr10	14402642	14456169	ADGRG6_liver_23.2	218.6	-	14402642	14456169	0	20	2796,45,152,101,283,96,268,127,106,45,119,140,171,210,55,111,142,65,85,31	0,5224,7031,7814,17784,20031,24094,25448,28964,30279,31636,34138,35778,36968,37696,38751,41364,45421,47937,53496
chr10	14402642	14450665	ADGRG6_liver_23.3	92.4	-	14402642	14450665	0	20	2796,45,152,101,283,96,268,127,106,45,119,140,171,210,55,111,142,65,52,86	0,5224,7031,7814,17784,20031,24094,25448,28964,30279,31636,34138,35778,36968,37696,38751,41364,45421,46176,47937
chr10	14402616	14545367	ADGRG6_liver_24.1	793.4	-	14402616	14545367	0	26	2822,45,152,101,283,96,268,127,106,45,119,140,171,210,55,111,142,65,52,85,83,68,623,341,100,453	0,5250,7057,7840,17810,20057,24120,25474,28990,30305,31662,34164,35804,36994,37722,38777,41390,45447,46202,47963,53522,55464,64517,66147,133238,142298
chr10	14402616	14410589	ADGRG6_liver_24.2	90.5	-	14402616	14410589	0	3	2818,152,133	0,7057,7840
chr10	14402616	14409826	ADGRG6_liver_24.3	116.1	-	14402616	14409826	0	2	2822,153	0,7057
chr10	14403371	14545393	ADGRG6_liver_9.1	735.1	-	14403371	14545393	0	24	2067,152,101,283,96,268,127,106,45,119,140,171,210,55,111,142,65,52,85,68,623,341,100,479	0,6302,7085,17055,19302,23365,24719,28235,29550,30907,33409,35049,36239,36967,38022,40635,44692,45447,47208,54709,63762,65392,132483,141543
chr10	14403371	14408024	ADGRG6_liver_9.2	264.9	-	14403371	14408024	0	2	2067,158	0,4495
chr8	83899941	83913545	ADGRL1_fat_1.9	15.5	+	83899941	83913545	0	2	983,106	0,13498
chr8	83899941	83924456	ADGRL1_fat_1.8	89.4	+	83899941	83924456	0	5	983,161,213,109,250	0,15466,18879,23058,24265
chr8	83899941	83941923	ADGRL1_fat_1.2_(mo)	56.9	+	83899941	83941923	0	22	983,161,213,109,84,800,314,103,185,38,183,122,214,170,209,412,91,168,360,128,17,3573	0,15466,18879,23058,28357,29523,31021,31672,32027,32431,32567,32899,33485,33936,34486,34777,35601,36079,37256,37708,37975,38409
chr8	83899941	83937562	ADGRL1_fat_1.4_(mo)	41.1	+	83899941	83937562	0	16	983,161,213,109,84,800,314,103,185,38,1132,759,412,91,168,365	0,15466,18879,23058,28357,29523,31021,31672,32027,32431,32567,33936,34777,35601,36079,37256
chr8	83899941	83935767	ADGRL1_fat_1.3_(mo)	53.2	+	83899941	83935767	0	16	983,161,213,109,597,800,314,103,185,38,183,800,170,209,412,225	0,15466,18879,23058,28357,29523,31021,31672,32027,32431,32567,32899,33936,34486,34777,35601
chr8	83899941	83935176	ADGRL1_fat_1.7_(mo)	45	+	83899941	83935176	0	14	983,161,213,109,597,800,314,103,185,38,183,800,759,458	0,15466,18879,23058,28357,29523,31021,31672,32027,32431,32567,32899,33936,34777
chr8	83899941	83937562	ADGRL1_fat_1.5_(mo)	17	+	83899941	83937562	0	16	983,161,213,109,597,800,314,103,185,38,183,800,1253,91,168,365	0,15466,18879,23058,28357,29523,31021,31672,32027,32431,32567,32899,33936,35601,36079,37256
chr8	83899941	83941923	ADGRL1_fat_1.1	673.9	+	83899941	83941923	0	22	983,161,213,109,800,314,103,185,38,183,122,214,170,209,412,91,168,128,96,128,17,3573	0,15466,18879,23058,29523,31021,31672,32027,32431,32567,32899,33485,33936,34486,34777,35601,36079,37256,37520,37708,37975,38409
chr8	83900786	83939589	ADGRL1_liver_24.3_(mo)	112.5	+	83900786	83939589	0	19	138,161,213,109,149,800,314,103,185,1268,759,412,91,168,128,96,128,17,1239	0,14621,18034,22213,23420,28678,30176,30827,31182,31586,33091,33932,34756,35234,36411,36675,36863,37130,37564
chr8	83900786	83939589	ADGRL1_liver_24.2	375.7	+	83900786	83939589	0	21	138,161,213,109,800,314,103,185,38,183,1207,209,220,66,91,168,128,96,128,17,1239	0,14621,18034,22213,28678,30176,30827,31182,31586,31722,32054,33641,33932,34278,34756,35234,36411,36675,36863,37130,37564
chr8	83900786	83939589	ADGRL1_liver_24.1	288.8	+	83900786	83939589	0	22	138,161,213,109,800,314,103,185,38,454,214,170,209,220,66,91,168,128,96,128,17,1239	0,14621,18034,22213,28678,30176,30827,31182,31586,31722,32640,33091,33641,33932,34278,34756,35234,36411,36675,36863,37130,37564
chr8	83932343	83935860	ADGRL1_liver_9.9	73.7	+	83932343	83935860	0	4	619,214,1061,796	0,1083,1534,2721
chr8	83932343	83935860	ADGRL1_liver_9.14	14	+	83932343	83935860	0	2	1704,1433	0,2084
chr8	83932350	83934358	ADGRL1_fat_2.8	29.9	+	83932350	83934358	0	4	341,122,214,481	0,490,1076,1527
chr8	83932350	83934358	ADGRL1_fat_2.10	31.4	+	83932350	83934358	0	3	612,214,481	0,1076,1527
chr8	83904680	83943292	ADGRL1_islets_1.2_(mo)	81.4	+	83904680	83943292	0	24	903,161,213,109,84,800,314,103,185,38,183,122,214,170,209,220,66,91,168,128,96,128,17,4942	0,10727,14140,18319,23618,24784,26282,26933,27288,27692,27828,28160,28746,29197,29747,30038,30384,30862,31340,32517,32781,32969,33236,33670
chr8	83904680	83944001	ADGRL1_islets_2.11_(mo)	3.2	+	83904680	83944001	0	19	7625,2129,213,109,84,800,314,103,185,590,1210,412,91,168,128,96,128,17,5651	0,8759,14140,18319,23618,24784,26282,26933,27288,27692,28746,30038,30862,31340,32517,32781,32969,33236,33670
chr8	83904680	83944001	ADGRL1_islets_2.10_(mo)	14.9	+	83904680	83944001	0	20	7625,2129,213,1356,877,800,314,103,185,319,1207,209,412,91,168,128,96,128,17,5651	0,8759,14140,18319,20719,24784,26282,26933,27288,27692,28160,29747,30038,30862,31340,32517,32781,32969,33236,33670
chr8	83933261	83937825	ADGRL1_fat_2.5	113.2	+	83933261	83937825	0	9	379,170,209,220,66,91,168,360,176	0,616,1166,1457,1803,2281,2759,3936,4388
chr8	83904680	83943292	ADGRL1_islets_1.3	80.2	+	83904680	83943292	0	24	8913,161,213,109,14,800,314,103,185,38,183,122,214,170,209,220,66,91,168,128,96,128,17,4942	0,10727,14140,18319,21582,24784,26282,26933,27288,27692,27828,28160,28746,29197,29747,30038,30384,30862,31340,32517,32781,32969,33236,33670
chr8	83904680	83944001	ADGRL1_islets_2.1	180	+	83904680	83944001	0	24	8913,161,213,109,14,800,314,103,185,38,183,122,214,170,209,220,66,91,168,128,96,128,17,5651	0,10727,14140,18319,21582,24784,26282,26933,27288,27692,27828,28160,28746,29197,29747,30038,30384,30862,31340,32517,32781,32969,33236,33670
chr8	83934716	83937825	ADGRL1_fat_2.7	3.4	+	83934716	83937825	0	5	414,91,168,360,176	0,826,1304,2481,2933
chr8	83904680	83925260	ADGRL1_islets_1.9	34.4	+	83904680	83925260	0	4	10888,213,109,1369	0,14140,18319,19211
chr8	83904680	83944001	ADGRL1_islets_2.6_(mo)	23.2	+	83904680	83944001	0	22	10888,213,109,4491,800,314,103,185,38,183,122,214,170,209,412,91,168,128,96,128,17,5651	0,14140,18319,19211,24784,26282,26933,27288,27692,27828,28160,28746,29197,29747,30038,30862,31340,32517,32781,32969,33236,33670
chr8	83904680	83944001	ADGRL1_islets_2.8_(mo)	20.9	+	83904680	83944001	0	21	10888,213,109,149,14,800,314,103,185,319,1207,209,220,66,91,168,128,96,128,17,5651	0,14140,18319,19526,21582,24784,26282,26933,27288,27692,28160,29747,30038,30384,30862,31340,32517,32781,32969,33236,33670
chr8	83904680	83925260	ADGRL1_islets_1.10	32.3	+	83904680	83925260	0	4	10888,213,109,1054	0,14140,18319,19526
chr8	83904680	83944001	ADGRL1_islets_2.7	24.9	+	83904680	83944001	0	21	10888,213,109,14,800,314,103,185,38,183,800,170,209,412,91,168,128,96,128,17,5651	0,14140,18319,21582,24784,26282,26933,27288,27692,27828,28160,29197,29747,30038,30862,31340,32517,32781,32969,33236,33670
chr8	83904680	83944001	ADGRL1_islets_2.9_(mo)	13.6	+	83904680	83944001	0	21	10888,213,109,2120,800,314,103,185,38,183,800,170,209,412,91,168,128,96,128,17,5651	0,14140,18319,21582,24784,26282,26933,27288,27692,27828,28160,29197,29747,30038,30862,31340,32517,32781,32969,33236,33670
chr8	83904680	83944001	ADGRL1_islets_2.4_(mo)	26.2	+	83904680	83944001	0	23	10888,213,109,84,800,314,103,185,38,183,122,214,170,209,220,66,91,168,128,96,128,17,5651	0,14140,18319,23618,24784,26282,26933,27288,27692,27828,28160,28746,29197,29747,30038,30384,30862,31340,32517,32781,32969,33236,33670
chr8	83904680	83944001	ADGRL1_islets_2.12_(mo)	5.6	+	83904680	83944001	0	18	10888,213,3277,800,314,103,185,38,1539,209,412,91,168,128,96,128,17,5651	0,14140,18319,24784,26282,26933,27288,27692,27828,29747,30038,30862,31340,32517,32781,32969,33236,33670
chr8	83935990	83941910	ADGRL1_liver_10.11	23.9	+	83935990	83941910	0	4	198,128,316,3560	0,1207,1471,2360
chr8	83936017	83941916	ADGRL1_fat_3.9	5	+	83936017	83941916	0	6	171,128,96,128,17,3597	0,1180,1444,1632,1899,2302
chr8	83904681	83942590	ADGRL1_islets_3.2	334	+	83904681	83942590	0	23	8912,161,213,109,800,314,103,185,38,183,122,214,170,209,220,66,91,168,128,96,128,17,4240	0,10726,14139,18318,24783,26281,26932,27287,27691,27827,28159,28745,29196,29746,30037,30383,30861,31339,32516,32780,32968,33235,33669
chr8	83936926	83938291	ADGRL1_liver_23.5	32.3	+	83936926	83938291	0	4	631,128,17,62	0,723,990,1303
chr8	83936974	83941907	ADGRL1_liver_9.12	35.1	+	83936974	83941907	0	4	583,128,17,3557	0,675,942,1376
chr8	83937159	83939589	ADGRL1_liver_24.9	30.2	+	83937159	83939589	0	3	166,316,1239	0,302,1191
chr8	83937195	83941916	ADGRL1_fat_3.11	5.8	+	83937195	83941916	0	5	130,96,128,17,3597	0,266,454,721,1124
chr8	83904681	83927054	ADGRL1_islets_3.18	22.1	+	83904681	83927054	0	4	10887,213,109,3163	0,14139,18318,19210
chr8	83904681	83942590	ADGRL1_islets_3.6_(mo)	22.4	+	83904681	83942590	0	20	10887,213,109,149,800,314,103,185,38,454,621,209,412,91,168,128,96,128,17,4240	0,14139,18318,19525,24783,26281,26932,27287,27691,27827,28745,29746,30037,30861,31339,32516,32780,32968,33235,33669
chr8	83904681	83942590	ADGRL1_islets_3.8_(mo)	0.9	+	83904681	83942590	0	20	10887,213,109,84,355,1812,103,185,590,214,170,209,412,91,168,128,96,128,17,4240	0,14139,18318,23617,23905,24783,26932,27287,27691,28745,29196,29746,30037,30861,31339,32516,32780,32968,33235,33669
chr8	83904681	83942590	ADGRL1_islets_3.5_(mo)	13.7	+	83904681	83942590	0	21	10887,213,109,84,223,1812,103,185,38,183,1207,209,220,66,91,168,128,96,128,17,4240	0,14139,18318,23617,23987,24783,26932,27287,27691,27827,28159,29746,30037,30383,30861,31339,32516,32780,32968,33235,33669
chr8	83904681	83942590	ADGRL1_islets_3.16_(mo)	11.6	+	83904681	83942590	0	17	10887,213,3277,1219,754,185,590,621,209,412,91,168,128,96,128,17,4240	0,14139,18318,24783,26281,27287,27691,28745,29746,30037,30861,31339,32516,32780,32968,33235,33669
chr8	83937647	83941916	ADGRL1_fat_3.14	7.6	+	83937647	83941916	0	3	130,17,3597	0,269,672
chr8	83913350	83932169	ADGRL1_fat_3.6_(mo)	15.4	+	83913350	83932169	0	8	243,161,213,109,1689,314,103,201	0,2057,5470,9649,15318,17612,18263,18618
chr8	83913350	83931337	ADGRL1_fat_3.8	49.9	+	83913350	83931337	0	6	243,161,213,109,800,375	0,2057,5470,9649,16114,17612
chr8	83900616	83941910	ADGRL1_liver_10.1	216.4	+	83900616	83941910	0	21	308,161,213,109,14,800,314,103,185,38,454,1210,220,66,91,168,128,96,128,17,3560	0,14791,18204,22383,25646,28848,30346,30997,31352,31756,31892,32810,34102,34448,34926,35404,36581,36845,37033,37300,37734
chr8	83900616	83930417	ADGRL1_liver_10.10	54.5	+	83900616	83930417	0	5	308,161,213,109,953	0,14791,18204,22383,28848
chr8	83915340	83941907	ADGRL1_liver_9.2	201.6	+	83915340	83941907	0	20	228,213,109,800,314,103,185,38,454,621,209,220,66,91,168,128,96,128,17,3557	0,3480,7659,14124,15622,16273,16628,17032,17168,18086,19087,19378,19724,20202,20680,21857,22121,22309,22576,23010
chr8	83915340	83941907	ADGRL1_liver_9.3	59.6	+	83915340	83941907	0	18	228,213,109,800,314,540,38,454,214,759,412,91,168,128,96,128,17,3557	0,3480,7659,14124,15622,16273,17032,17168,18086,18537,19378,20202,20680,21857,22121,22309,22576,23010
chr8	83915404	83937562	ADGRL1_fat_1.6_(mo)	8	+	83915404	83937562	0	15	164,213,109,597,800,314,103,185,38,1132,170,703,91,168,365	0,3416,7595,12894,14060,15558,16209,16564,16968,17104,18473,19023,20138,20616,21793
chr8	83915406	83941910	ADGRL1_liver_10.2	56.3	+	83915406	83941910	0	18	162,213,109,800,314,103,185,38,454,1210,412,91,168,128,96,128,17,3560	0,3414,7593,14058,15556,16207,16562,16966,17102,18020,19312,20136,20614,21791,22055,22243,22510,22944
chr8	83918636	83942590	ADGRL1_islets_3.9	0.7	+	83918636	83942590	0	20	397,109,14,930,355,1812,103,185,590,214,170,209,412,91,168,128,96,128,17,4240	0,4363,7626,8816,9950,10828,12977,13332,13736,14790,15241,15791,16082,16906,17384,18561,18825,19013,19280,19714
chr8	83919913	83942590	ADGRL1_islets_3.13	2.2	+	83919913	83942590	0	19	4442,14,930,355,1812,103,185,590,214,170,209,412,91,168,128,96,128,17,4240	0,6349,7539,8673,9551,11700,12055,12459,13513,13964,14514,14805,15629,16107,17284,17548,17736,18003,18437
chr8	83921112	83943292	ADGRL1_islets_1.6	35.6	+	83921112	83943292	0	18	1996,14,800,314,103,185,590,621,209,220,66,91,168,128,96,128,17,4942	0,5150,8352,9850,10501,10856,11260,12314,13315,13606,13952,14430,14908,16085,16349,16537,16804,17238
chr8	83922997	83934358	ADGRL1_fat_2.4	20.6	+	83922997	83934358	0	10	111,149,14,800,314,103,185,590,214,481	0,1209,3265,6467,7965,8616,8971,9375,10429,10880
chr8	83900629	83944001	ADGRL1_islets_2.5_(mo)	4.5	+	83900629	83944001	0	23	295,161,213,109,4491,800,314,103,185,38,183,122,214,170,209,412,91,168,128,96,128,17,5651	0,14778,18191,22370,23262,28835,30333,30984,31339,31743,31879,32211,32797,33248,33798,34089,34913,35391,36568,36832,37020,37287,37721
chr8	83900629	83944001	ADGRL1_islets_2.2_(mo)	70.8	+	83900629	83944001	0	24	295,161,213,109,4176,800,314,103,185,38,183,122,214,170,209,220,66,91,168,128,96,128,17,5651	0,14778,18191,22370,23577,28835,30333,30984,31339,31743,31879,32211,32797,33248,33798,34089,34435,34913,35391,36568,36832,37020,37287,37721
chr8	83900629	83944001	ADGRL1_islets_2.3	612.2	+	83900629	83944001	0	23	295,161,213,109,800,314,103,185,38,183,122,214,170,209,220,66,91,168,128,96,128,17,5651	0,14778,18191,22370,28835,30333,30984,31339,31743,31879,32211,32797,33248,33798,34089,34435,34913,35391,36568,36832,37020,37287,37721
chr8	83923910	83941907	ADGRL1_liver_9.4	132.3	+	83923910	83941907	0	17	445,14,84,800,314,540,319,1796,220,66,91,168,128,96,128,17,3557	0,2352,4388,5554,7052,7703,8462,8930,10808,11154,11632,12110,13287,13551,13739,14006,14440
chr8	83923910	83931551	ADGRL1_liver_9.11	41.8	+	83923910	83931551	0	4	445,84,800,589	0,4388,5554,7052
chr8	83923993	83939589	ADGRL1_liver_24.4	66.8	+	83923993	83939589	0	15	362,800,314,103,185,1268,759,220,66,91,168,128,96,284,1239	0,5471,6969,7620,7975,8379,9884,10725,11071,11549,12027,13204,13468,13656,14357
chr8	83924104	83930417	ADGRL1_liver_10.12	47.7	+	83924104	83930417	0	3	251,84,1749	0,4194,4564
chr8	83924104	83941910	ADGRL1_liver_10.4	151.9	+	83924104	83941910	0	17	251,84,800,314,103,185,38,1132,759,412,91,168,128,96,128,17,3560	0,4194,5360,6858,7509,7864,8268,8404,9773,10614,11438,11916,13093,13357,13545,13812,14246
chr8	83900631	83942590	ADGRL1_islets_3.11_(mo)	11.2	+	83900631	83942590	0	19	293,154,161,213,109,2070,893,314,103,185,2264,220,66,91,1305,96,128,17,4240	0,12808,14776,18189,22368,23575,28833,30331,30982,31337,31741,34087,34433,34911,35389,36830,37018,37285,37719
chr8	83900631	83942590	ADGRL1_islets_3.10_(mo)	14.4	+	83900631	83942590	0	19	293,154,161,213,109,84,800,314,103,185,2264,220,66,91,1305,96,128,17,4240	0,12808,14776,18189,22368,27667,28833,30331,30982,31337,31741,34087,34433,34911,35389,36830,37018,37285,37719
chr8	83900631	83927054	ADGRL1_islets_3.17	21.3	+	83900631	83927054	0	5	293,2129,213,109,2848	0,12808,18189,22368,23575
chr8	83900631	83942590	ADGRL1_islets_3.7_(mo)	12.2	+	83900631	83942590	0	20	293,2129,213,109,84,1219,314,540,38,454,621,209,412,91,168,128,96,128,17,4240	0,12808,18189,22368,27667,28833,30331,30982,31741,31877,32795,33796,34087,34911,35389,36566,36830,37018,37285,37719
chr8	83900631	83942590	ADGRL1_islets_3.12_(mo)	9.6	+	83900631	83942590	0	19	293,2129,213,1356,14,893,754,185,590,621,209,412,91,168,128,96,128,17,4240	0,12808,18189,22368,25631,28833,30331,31337,31741,32795,33796,34087,34911,35389,36566,36830,37018,37285,37719
chr8	83900631	83942590	ADGRL1_islets_3.4_(mo)	28.6	+	83900631	83942590	0	23	293,161,213,109,2070,800,314,103,185,38,454,214,170,209,220,66,91,168,128,96,128,17,4240	0,14776,18189,22368,23575,28833,30331,30982,31337,31741,31877,32795,33246,33796,34087,34433,34911,35389,36566,36830,37018,37285,37719
chr8	83900631	83942590	ADGRL1_islets_3.1	270.6	+	83900631	83942590	0	24	293,161,213,109,14,800,314,103,185,38,183,122,214,170,209,220,66,91,168,128,96,128,17,4240	0,14776,18189,22368,25631,28833,30331,30982,31337,31741,31877,32209,32795,33246,33796,34087,34433,34911,35389,36566,36830,37018,37285,37719
chr8	83900631	83942590	ADGRL1_islets_3.3	129.2	+	83900631	83942590	0	23	293,161,213,109,800,314,103,185,38,183,122,214,170,209,220,66,91,168,128,96,128,17,4240	0,14776,18189,22368,28833,30331,30982,31337,31741,31877,32209,32795,33246,33796,34087,34433,34911,35389,36566,36830,37018,37285,37719
chr8	83924250	83941916	ADGRL1_fat_3.3	203.6	+	83924250	83941916	0	21	105,14,800,314,103,185,38,183,122,214,170,209,220,66,91,168,128,96,128,17,3566	0,2012,5214,6712,7363,7718,8122,8258,8590,9176,9627,10177,10468,10814,11292,11770,12947,13211,13399,13666,14100
chr8	83925312	83943292	ADGRL1_islets_1.7	2.4	+	83925312	83943292	0	17	964,1596,314,103,185,590,621,209,220,66,91,168,128,96,128,17,4942	0,3356,5650,6301,6656,7060,8114,9115,9406,9752,10230,10708,11885,12149,12337,12604,13038
chr8	83925312	83943292	ADGRL1_islets_1.5	42.8	+	83925312	83943292	0	18	964,800,314,103,185,38,454,214,170,209,412,91,168,128,96,128,17,4942	0,4152,5650,6301,6656,7060,7196,8114,8565,9115,9406,10230,10708,11885,12149,12337,12604,13038
chr8	83925312	83943292	ADGRL1_islets_1.8	7.9	+	83925312	83943292	0	16	3070,800,314,103,185,590,621,209,412,91,168,128,96,128,17,4942	0,4152,5650,6301,6656,7060,8114,9115,9406,10230,10708,11885,12149,12337,12604,13038
chr8	83900646	83943292	ADGRL1_islets_1.1_(mo)	14.2	+	83900646	83943292	0	25	278,154,161,213,1081,149,2983,800,314,103,185,38,454,214,170,209,220,66,91,168,128,96,128,17,4942	0,12793,14761,18174,22353,23560,24753,28818,30316,30967,31322,31726,31862,32780,33231,33781,34072,34418,34896,35374,36551,36815,37003,37270,37704
chr8	83900646	83943292	ADGRL1_islets_1.4	668.8	+	83900646	83943292	0	23	278,161,213,109,800,314,103,185,38,183,122,214,170,209,220,66,91,168,128,96,128,17,4942	0,14761,18174,22353,28818,30316,30967,31322,31726,31862,32194,32780,33231,33781,34072,34418,34896,35374,36551,36815,37003,37270,37704
chr8	83927148	83942590	ADGRL1_islets_3.15	40.1	+	83927148	83942590	0	18	1234,800,314,103,185,38,454,621,209,220,66,91,168,128,96,128,17,4240	0,2316,3814,4465,4820,5224,5360,6278,7279,7570,7916,8394,8872,10049,10313,10501,10768,11202
chr8	83927148	83932169	ADGRL1_fat_3.12	83.9	+	83927148	83932169	0	4	3209,314,103,201	0,3814,4465,4820
chr8	83927471	83930265	ADGRL1_fat_2.9	37.8	+	83927471	83930265	0	3	911,323,801	0,1197,1993
chr8	83927705	83929406	ADGRL1_liver_9.13	177.1	+	83927705	83929406	0	2	677,820	0,881
chr8	83927978	83930417	ADGRL1_liver_10.13	40.8	+	83927978	83930417	0	2	404,1831	0,608
chr8	83927978	83941910	ADGRL1_liver_10.3	35.2	+	83927978	83941910	0	18	404,800,314,103,185,38,1132,170,209,220,66,91,168,128,96,128,17,3560	0,1486,2984,3635,3990,4394,4530,5899,6449,6740,7086,7564,8042,9219,9483,9671,9938,10372
chr8	83900757	83941907	ADGRL1_liver_9.1	93.6	+	83900757	83941907	0	22	167,161,213,109,800,314,103,185,38,183,122,214,759,220,66,91,168,128,96,128,17,3557	0,14650,18063,22242,28707,30205,30856,31211,31615,31751,32083,32669,33120,33961,34307,34785,35263,36440,36704,36892,37159,37593
chr8	83928428	83930265	ADGRL1_liver_23.6	64.2	+	83928428	83930265	0	2	563,801	0,1036
chr8	83928441	83941910	ADGRL1_liver_10.5	141.8	+	83928441	83941910	0	16	1823,314,103,185,319,800,170,209,412,91,168,128,96,128,17,3560	0,2521,3172,3527,3931,4399,5436,5986,6277,7101,7579,8756,9020,9208,9475,9909
chr8	83928447	83942590	ADGRL1_islets_3.14	55.2	+	83928447	83942590	0	18	1817,314,103,185,319,122,214,170,209,220,66,91,168,128,96,128,17,4240	0,2515,3166,3521,3925,4393,4979,5430,5980,6271,6617,7095,7573,8750,9014,9202,9469,9903
chr8	83928471	83937825	ADGRL1_fat_2.3	71.2	+	83928471	83937825	0	18	520,800,314,103,185,38,183,122,214,170,209,220,66,91,168,128,96,176	0,993,2491,3142,3497,3901,4037,4369,4955,5406,5956,6247,6593,7071,7549,8726,8990,9178
chr8	83928471	83933179	ADGRL1_fat_2.6	15.6	+	83928471	83933179	0	7	520,800,314,103,185,319,339	0,993,2491,3142,3497,3901,4369
chr8	83900758	83941917	ADGRL1_fat_2.1_(mo)	232	+	83900758	83941917	0	25	166,161,213,109,149,14,800,314,103,185,38,183,122,214,170,209,220,66,91,168,128,96,128,17,3567	0,14649,18062,22241,23448,25504,28706,30204,30855,31210,31614,31750,32082,32668,33119,33669,33960,34306,34784,35262,36439,36703,36891,37158,37592
chr8	83900758	83941917	ADGRL1_fat_2.2	444.8	+	83900758	83941917	0	23	166,161,213,109,800,314,103,185,38,183,122,214,170,209,220,66,91,168,128,96,128,17,3567	0,14649,18062,22241,28706,30204,30855,31210,31614,31750,32082,32668,33119,33669,33960,34306,34784,35262,36439,36703,36891,37158,37592
chr8	83930851	83941910	ADGRL1_liver_10.7	14.4	+	83930851	83941910	0	12	425,103,185,1268,1253,91,168,128,96,128,17,3560	0,762,1117,1521,3026,4691,5169,6346,6610,6798,7065,7499
chr8	83900765	83941996	ADGRL1_liver_23.1	611.6	+	83900765	83941996	0	23	159,161,213,109,800,314,103,185,38,183,122,214,170,209,220,66,91,168,128,96,128,17,3646	0,14642,18055,22234,28699,30197,30848,31203,31607,31743,32075,32661,33112,33662,33953,34299,34777,35255,36432,36696,36884,37151,37585
chr8	83900765	83936191	ADGRL1_liver_23.3	61.8	+	83900765	83936191	0	14	159,161,213,109,800,314,103,185,38,1132,759,412,91,171	0,14642,18055,22234,28699,30197,30848,31203,31607,31743,33112,33953,34777,35255
chr8	83900765	83941996	ADGRL1_liver_23.2	161.1	+	83900765	83941996	0	18	159,161,213,109,800,314,103,185,38,2128,412,91,168,128,96,128,17,3646	0,14642,18055,22234,28699,30197,30848,31203,31607,31743,33953,34777,35255,36432,36696,36884,37151,37585
chr8	83900765	83936191	ADGRL1_liver_23.4	69	+	83900765	83936191	0	13	159,161,213,109,800,314,103,185,1268,759,412,91,171	0,14642,18055,22234,28699,30197,30848,31203,31607,33112,33953,34777,35255
chr8	83930957	83938061	ADGRL1_liver_24.5	40.2	+	83930957	83938061	0	11	319,103,185,2264,412,91,168,128,96,128,145	0,656,1011,1415,3761,4585,5063,6240,6504,6692,6959
chr8	83930957	83935443	ADGRL1_liver_24.8	50.2	+	83930957	83935443	0	5	319,103,185,2264,725	0,656,1011,1415,3761
chr8	83930961	83941907	ADGRL1_liver_9.5	75.7	+	83930961	83941907	0	12	315,540,1268,170,703,91,168,128,96,128,17,3557	0,652,1411,2916,3466,4581,5059,6236,6500,6688,6955,7389
chr8	83931405	83941910	ADGRL1_liver_10.6	105.7	+	83931405	83941910	0	12	311,723,122,1210,412,91,168,128,96,128,17,3560	0,563,1435,2021,3313,4137,4615,5792,6056,6244,6511,6945
chr8	83931405	83941910	ADGRL1_liver_10.9	35	+	83931405	83941910	0	10	311,723,800,170,1206,168,128,96,128,3560	0,563,1435,2472,3022,4615,5792,6056,6244,6945
chr8	83931405	83941910	ADGRL1_liver_10.8	76.3	+	83931405	83941910	0	10	311,1672,170,703,91,168,360,128,17,3560	0,563,2472,3022,4137,4615,5792,6244,6511,6945
chr8	83931496	83941916	ADGRL1_fat_3.4	119.2	+	83931496	83941916	0	16	220,185,38,183,122,214,170,209,412,91,168,128,96,128,17,3566	0,472,876,1012,1344,1930,2381,2931,3222,4046,4524,5701,5965,6153,6420,6854
chr8	83931496	83934638	ADGRL1_fat_3.7	21.2	+	83931496	83934638	0	7	220,185,38,454,214,170,211	0,472,876,1012,1930,2381,2931
chr8	83931506	83939589	ADGRL1_liver_24.6	7.7	+	83931506	83939589	0	10	210,185,2264,412,91,168,128,96,128,1239	0,462,866,3212,4036,4514,5691,5955,6143,6844
chr8	83931506	83939589	ADGRL1_liver_24.7	27.9	+	83931506	83939589	0	9	210,185,2264,412,91,168,128,316,1239	0,462,866,3212,4036,4514,5691,5955,6844
chr8	83900768	83941916	ADGRL1_fat_3.2	137.7	+	83900768	83941916	0	22	156,161,213,109,14,800,314,103,185,38,183,122,214,759,412,91,168,128,96,128,17,3566	0,14639,18052,22231,25494,28696,30194,30845,31200,31604,31740,32072,32658,33109,33950,34774,35252,36429,36693,36881,37148,37582
chr8	83900768	83941916	ADGRL1_fat_3.1	209.8	+	83900768	83941916	0	23	156,161,213,109,800,314,103,185,38,183,122,214,170,209,220,66,91,168,128,96,128,17,3566	0,14639,18052,22231,28696,30194,30845,31200,31604,31740,32072,32658,33109,33659,33950,34296,34774,35252,36429,36693,36881,37148,37582
chr8	83900768	83935140	ADGRL1_fat_3.5	18.9	+	83900768	83935140	0	11	156,161,213,109,893,314,103,185,38,2128,422	0,14639,18052,22231,28696,30194,30845,31200,31604,31740,33950
chr8	83932332	83934638	ADGRL1_fat_3.15	1.2	+	83932332	83934638	0	3	78,183,1798	0,176,508
chr8	83932332	83934638	ADGRL1_fat_3.16	96.2	+	83932332	83934638	0	2	359,1798	0,508
chr8	83932332	83935140	ADGRL1_fat_3.10	5.8	+	83932332	83935140	0	5	630,214,170,209,422	0,1094,1545,2095,2386
chr8	83932332	83934638	ADGRL1_fat_3.13	18.9	+	83932332	83934638	0	4	630,214,170,211	0,1094,1545,2095
chr8	83932343	83941907	ADGRL1_liver_9.8	6.7	+	83932343	83941907	0	7	67,1539,1206,168,360,128,3991	0,165,2084,3677,4854,5306,5573
chr8	83932343	83936281	ADGRL1_liver_9.10	45.2	+	83932343	83936281	0	4	67,1539,1206,261	0,165,2084,3677
chr8	83932343	83941907	ADGRL1_liver_9.7	17.3	+	83932343	83941907	0	7	67,2430,569,168,580,17,3557	0,165,2721,3677,4854,5573,6007
chr8	83932343	83941907	ADGRL1_liver_9.6	26.2	+	83932343	83941907	0	11	348,800,170,511,66,91,168,128,96,128,3991	0,497,1534,2084,2721,3199,3677,4854,5118,5306,5573
chr3	148815892	148989448	ADGRL2_fat_1.1	177.7	-	148815892	148989448	0	22	2036,81,96,128,168,91,66,220,209,173,205,125,183,38,185,103,293,800,109,213,172,858	0,5081,7063,7804,10473,12585,17970,19412,20460,21672,23217,23753,30957,33874,34944,36003,36675,42841,49708,74520,138671,172698
chr3	148815892	148989448	ADGRL2_fat_1.2	566.3	-	148815892	148989448	0	20	2036,96,128,168,91,66,220,209,173,205,125,183,185,103,293,800,109,213,172,858	0,7063,7804,10473,12585,17970,19412,20460,21672,23217,23753,30957,34944,36003,36675,42841,49708,74520,138671,172698
chr3	148822745	148990055	ADGRL2_fat_1.3	76.8	-	148822745	148990055	0	20	306,128,168,91,66,220,209,173,205,125,183,38,185,103,293,800,109,213,172,172	0,951,3620,5732,11117,12559,13607,14819,16364,16900,24104,27021,28091,29150,29822,35988,42855,67667,131818,167138
chr3	148822745	148990055	ADGRL2_fat_1.4	127.3	-	148822745	148990055	0	19	306,128,168,91,66,220,209,173,205,125,183,185,103,293,800,109,213,172,172	0,951,3620,5732,11117,12559,13607,14819,16364,16900,24104,28091,29150,29822,35988,42855,67667,131818,167138
chr3	148815892	148839771	ADGRL2_fat_1.5	9	-	148815892	148839771	0	11	2036,63,128,168,91,66,220,209,173,205,126	0,7096,7804,10473,12585,17970,19412,20460,21672,23217,23753
chr3	148827575	148839315	ADGRL2_fat_1.6	41	-	148827575	148839315	0	7	10,91,66,220,209,173,206	0,902,6287,7729,8777,9989,11534
chr3	148890410	148990455	ADGRL2_fat_1.7	2	-	148890410	148990455	0	3	215,172,15	0,64153,100030
chr3	148815886	148989477	ADGRL2_fat_2.2	573.9	-	148815886	148989477	0	20	2042,96,128,168,91,66,220,209,173,205,125,183,185,103,293,800,109,213,172,887	0,7069,7810,10479,12591,17976,19418,20466,21678,23223,23759,30963,34950,36009,36681,42847,49714,74526,138677,172704
chr3	148815886	148990469	ADGRL2_fat_2.1	69.3	-	148815886	148990469	0	21	2042,96,128,168,91,66,220,209,173,205,125,183,38,185,103,293,800,109,213,172,29	0,7069,7810,10479,12591,17976,19418,20466,21678,23223,23759,30963,33880,34950,36009,36681,42847,49714,74526,138677,174554
chr3	148815886	148990015	ADGRL2_fat_2.3	75.3	-	148815886	148990015	0	20	2042,96,128,168,91,66,220,209,173,205,125,183,185,103,293,800,109,213,172,132	0,7069,7810,10479,12591,17976,19418,20466,21678,23223,23759,30963,34950,36009,36681,42847,49714,74526,138677,173997
chr3	148815886	148890627	ADGRL2_fat_2.4	200.7	-	148815886	148890627	0	17	2042,128,168,91,66,220,209,173,205,125,183,185,103,293,800,109,215	0,7810,10479,12591,17976,19418,20466,21678,23223,23759,30963,34950,36009,36681,42847,49714,74526
chr3	148815886	148852000	ADGRL2_fat_2.5	24.8	-	148815886	148852000	0	15	2042,81,96,128,168,91,66,220,209,173,205,125,183,185,105	0,5087,7069,7810,10479,12591,17976,19418,20466,21678,23223,23759,30963,34950,36009
chr3	148815886	148839771	ADGRL2_fat_2.6	34.6	-	148815886	148839771	0	12	2042,81,96,128,168,91,66,220,209,173,205,126	0,5087,7069,7810,10479,12591,17976,19418,20466,21678,23223,23759
chr3	148815886	148821410	ADGRL2_fat_2.7	21.3	-	148815886	148821410	0	2	2042,130	0,5394
chr3	148815871	148989507	ADGRL2_fat_3.4	508.6	-	148815871	148989507	0	20	2057,96,128,168,91,66,220,209,173,205,125,183,185,103,293,800,109,213,172,917	0,7084,7825,10494,12606,17991,19433,20481,21693,23238,23774,30978,34965,36024,36696,42862,49729,74541,138692,172719
chr3	148815871	148990077	ADGRL2_fat_3.5	295.4	-	148815871	148990077	0	20	2057,96,128,168,91,66,220,209,173,205,125,183,185,103,293,800,109,213,172,194	0,7084,7825,10494,12606,17991,19433,20481,21693,23238,23774,30978,34965,36024,36696,42862,49729,74541,138692,174012
chr3	148815871	148990077	ADGRL2_fat_3.1_(mo)	130.3	-	148815871	148990077	0	22	2057,52,96,128,168,91,66,220,209,173,205,125,183,38,185,103,293,800,109,172,42,96	0,5102,7084,7825,10494,12606,17991,19433,20481,21693,23238,23774,30978,33895,34965,36024,36696,42862,49729,138692,174012,174110
chr3	148815871	148990077	ADGRL2_fat_3.2	32.3	-	148815871	148990077	0	21	2057,81,96,128,168,91,66,220,209,173,205,125,183,185,103,293,800,109,213,172,194	0,5102,7084,7825,10494,12606,17991,19433,20481,21693,23238,23774,30978,34965,36024,36696,42862,49729,74541,138692,174012
chr3	148815871	148990077	ADGRL2_fat_3.3	0.5	-	148815871	148990077	0	21	2057,52,96,128,168,91,66,220,209,173,205,125,183,185,103,293,800,109,213,172,194	0,5102,7084,7825,10494,12606,17991,19433,20481,21693,23238,23774,30978,34965,36024,36696,42862,49729,74541,138692,174012
chr3	148826352	148954736	ADGRL2_fat_3.6	3.9	-	148826352	148954736	0	17	181,91,66,220,209,173,205,125,183,38,185,103,293,800,109,213,173	0,2125,7510,8952,10000,11212,12757,13293,20497,23414,24484,25543,26215,32381,39248,64060,128211
chr3	148850833	148990077	ADGRL2_fat_3.7	4.4	-	148850833	148990077	0	9	188,103,293,800,109,213,172,42,96	0,1062,1734,7900,14767,39579,103730,139050,139148
chr3	148954561	149018010	ADGRL2_fat_3.9	24.7	-	148954561	149018010	0	2	174,43	0,63406
chr3	148815870	148989912	ADGRL2_islets_1.3	161.2	-	148815870	148989912	0	20	2058,96,128,168,91,66,220,209,173,205,125,183,185,103,293,800,109,213,172,29	0,7085,7826,10495,12607,17992,19434,20482,21694,23239,23775,30979,34966,36025,36697,42863,49730,74542,138693,174013
chr3	148815870	148990620	ADGRL2_islets_1.2	239.7	-	148815870	148990620	0	20	2058,96,128,168,91,66,220,209,173,205,125,183,185,103,293,800,109,213,172,180	0,7085,7826,10495,12607,17992,19434,20482,21694,23239,23775,30979,34966,36025,36697,42863,49730,74542,138693,174570
chr3	148815870	149077128	ADGRL2_islets_1.1	242.7	-	148815870	149077128	0	21	2058,96,128,168,91,66,220,209,173,205,125,183,185,103,293,800,109,213,172,41,136	0,7085,7826,10495,12607,17992,19434,20482,21694,23239,23775,30979,34966,36025,36697,42863,49730,74542,138693,202097,261122
chr3	148823363	148865711	ADGRL2_islets_1.4	39.4	-	148823363	148865711	0	16	461,168,91,66,220,209,173,205,125,183,185,103,293,800,11,111	0,3002,5114,10499,11941,12989,14201,15746,16282,23486,27473,28532,29204,35370,37064,42237
chr3	148815870	148839878	ADGRL2_islets_1.5	156.1	-	148815870	148839878	0	12	2058,128,96,128,168,91,66,220,209,173,205,233	0,5410,7085,7826,10495,12607,17992,19434,20482,21694,23239,23775
chr3	148846701	148890626	ADGRL2_islets_1.6	6.1	-	148846701	148890626	0	8	331,38,185,103,95,800,109,214	0,3065,4135,5194,5866,12032,18899,43711
chr3	148846701	148865711	ADGRL2_islets_1.7	9.8	-	148846701	148865711	0	7	331,38,185,103,293,800,111	0,3065,4135,5194,5866,12032,18899
chr3	148851517	148890626	ADGRL2_islets_1.8	21	-	148851517	148890626	0	6	481,95,800,11,109,214	0,1050,7216,8910,14083,38895
chr3	148846701	148853456	ADGRL2_islets_1.9	89.8	-	148846701	148853456	0	5	331,38,185,103,889	0,3065,4135,5194,5866
chr3	148815870	148821123	ADGRL2_islets_1.10	34.2	-	148815870	148821123	0	2	2058,150	0,5103
chr3	148815794	148989955	ADGRL2_islets_2.3	359.1	-	148815794	148989955	0	20	2134,96,128,168,91,66,220,209,173,205,125,183,185,103,293,800,109,213,172,72	0,7161,7902,10571,12683,18068,19510,20558,21770,23315,23851,31055,35042,36101,36773,42939,49806,74618,138769,174089
chr3	148815794	148990447	ADGRL2_islets_2.2	153.2	-	148815794	148990447	0	21	2134,81,96,128,168,91,66,220,209,173,205,125,183,185,103,293,800,109,213,172,7	0,5179,7161,7902,10571,12683,18068,19510,20558,21770,23315,23851,31055,35042,36101,36773,42939,49806,74618,138769,174646
chr3	148888736	148990447	ADGRL2_islets_2.15	15.7	-	148888736	148990447	0	4	24,213,172,7	0,1676,65827,101704
chr3	148815794	149018010	ADGRL2_islets_2.1	83.8	-	148815794	149018010	0	22	2134,81,96,128,168,91,66,220,209,173,205,125,183,38,185,103,293,800,109,213,172,43	0,5179,7161,7902,10571,12683,18068,19510,20558,21770,23315,23851,31055,33972,35042,36101,36773,42939,49806,74618,138769,202173
chr3	148815794	148847038	ADGRL2_islets_2.4	38.1	-	148815794	148847038	0	13	2134,128,96,128,168,91,66,220,209,173,205,125,189	0,5486,7161,7902,10571,12683,18068,19510,20558,21770,23315,23851,31055
chr3	148815794	148836562	ADGRL2_islets_2.5	49.9	-	148815794	148836562	0	9	2134,128,96,128,168,91,66,220,210	0,5486,7161,7902,10571,12683,18068,19510,20558
chr3	148815794	148828848	ADGRL2_islets_2.6	62.7	-	148815794	148828848	0	6	2134,128,63,128,168,371	0,5486,7194,7902,10571,12683
chr3	148858708	149077239	ADGRL2_islets_2.7	20	-	148858708	149077239	0	6	825,109,213,172,41,247	0,6892,31704,95855,159259,218284
chr3	148815794	148827579	ADGRL2_islets_2.8	22.7	-	148815794	148827579	0	6	2134,128,96,128,168,38	0,5486,7161,7902,10571,11747
chr3	148815794	148827579	ADGRL2_islets_2.9	11	-	148815794	148827579	0	6	2134,81,96,128,168,38	0,5179,7161,7902,10571,11747
chr3	148815794	148828848	ADGRL2_islets_2.10	27	-	148815794	148828848	0	5	2134,63,128,168,371	0,7194,7902,10571,12683
chr3	148815794	148826752	ADGRL2_islets_2.11	43.1	-	148815794	148826752	0	4	2134,63,128,387	0,7194,7902,10571
chr3	148865546	148988603	ADGRL2_islets_2.12	35.7	-	148865546	148988603	0	4	163,213,172,13	0,24866,89017,123044
chr3	148888736	149018010	ADGRL2_islets_2.13	12.4	-	148888736	149018010	0	4	24,213,172,43	0,1676,65827,129231
chr3	148888736	148988603	ADGRL2_islets_2.14	9.4	-	148888736	148988603	0	4	24,213,172,13	0,1676,65827,99854
chr3	148954561	149077239	ADGRL2_islets_2.16	56.2	-	148954561	149077239	0	3	174,41,247	0,63406,122431
chr3	148815726	148988670	ADGRL2_islets_3.2	177.4	-	148815726	148988670	0	21	2202,96,128,168,91,66,220,209,173,205,125,183,38,185,103,293,800,109,213,172,80	0,7229,7970,10639,12751,18136,19578,20626,21838,23383,23919,31123,34040,35110,36169,36841,43007,49874,74686,138837,172864
chr3	148815726	149077170	ADGRL2_islets_3.1	450.1	-	148815726	149077170	0	21	2202,96,128,168,91,66,220,209,173,205,125,183,185,103,293,800,109,213,172,41,178	0,7229,7970,10639,12751,18136,19578,20626,21838,23383,23919,31123,35110,36169,36841,43007,49874,74686,138837,202241,261266
chr3	148815726	148839771	ADGRL2_islets_3.4	41	-	148815726	148839771	0	12	2202,128,96,128,168,91,66,220,209,173,205,126	0,5554,7229,7970,10639,12751,18136,19578,20626,21838,23383,23919
chr3	148815726	148890627	ADGRL2_islets_3.3	40.8	-	148815726	148890627	0	20	2202,128,96,128,168,91,66,220,209,173,205,125,183,38,185,103,293,800,109,215	0,5554,7229,7970,10639,12751,18136,19578,20626,21838,23383,23919,31123,34040,35110,36169,36841,43007,49874,74686
chr3	148815726	148836794	ADGRL2_islets_3.5	55.3	-	148815726	148836794	0	9	2202,81,96,128,168,91,66,220,442	0,5247,7229,7970,10639,12751,18136,19578,20626
chr3	148839586	148860473	ADGRL2_islets_3.6	57.2	-	148839586	148860473	0	8	184,183,38,185,103,293,800,46	0,7263,10180,11250,12309,12981,19147,20841
chr3	148815726	148828780	ADGRL2_islets_3.7	77.7	-	148815726	148828780	0	6	2202,128,96,128,168,303	0,5554,7229,7970,10639,12751
chr3	148824683	148836794	ADGRL2_islets_3.8	47.4	-	148824683	148836794	0	4	1850,91,1662,442	0,3794,9179,11669
chr3	148890410	148934709	ADGRL2_islets_3.9	53.1	-	148890410	148934709	0	2	215,80	0,44219
chr3	148815727	148989660	ADGRL2_liver_10.3	349.2	-	148815727	148989660	0	20	2201,96,128,168,91,66,220,209,173,205,125,183,185,103,293,800,109,213,172,1070	0,7228,7969,10638,12750,18135,19577,20625,21837,23382,23918,31122,35109,36168,36840,43006,49873,74685,138836,172863
chr3	148815727	148839840	ADGRL2_liver_10.8	25	-	148815727	148839840	0	11	2201,63,128,168,91,66,220,209,173,205,195	0,7261,7969,10638,12750,18135,19577,20625,21837,23382,23918
chr3	148815727	148990649	ADGRL2_liver_10.1	259.7	-	148815727	148990649	0	21	2201,96,128,168,91,66,220,209,173,205,125,183,38,185,103,293,800,109,213,172,209	0,7228,7969,10638,12750,18135,19577,20625,21837,23382,23918,31122,34039,35109,36168,36840,43006,49873,74685,138836,174713
chr3	148815727	148990025	ADGRL2_liver_10.4	125.6	-	148815727	148990025	0	20	2201,96,128,168,91,66,220,209,173,205,125,183,185,103,293,800,109,213,172,142	0,7228,7969,10638,12750,18135,19577,20625,21837,23382,23918,31122,35109,36168,36840,43006,49873,74685,138836,174156
chr3	148815727	148990649	ADGRL2_liver_10.2	82.8	-	148815727	148990649	0	21	2201,81,96,128,168,91,66,220,209,173,205,125,183,185,103,293,800,109,213,172,209	0,5246,7228,7969,10638,12750,18135,19577,20625,21837,23382,23918,31122,35109,36168,36840,43006,49873,74685,138836,174713
chr3	148815727	148890627	ADGRL2_liver_10.5	58.6	-	148815727	148890627	0	19	2201,52,96,128,168,91,66,220,209,173,205,125,183,185,103,293,800,109,215	0,5246,7228,7969,10638,12750,18135,19577,20625,21837,23382,23918,31122,35109,36168,36840,43006,49873,74685
chr3	148815727	148849807	ADGRL2_liver_10.6	6.7	-	148815727	148849807	0	14	2201,52,96,128,168,91,66,220,209,173,205,125,183,41	0,5246,7228,7969,10638,12750,18135,19577,20625,21837,23382,23918,31122,34039
chr3	148815727	148839840	ADGRL2_liver_10.7	5.2	-	148815727	148839840	0	12	2201,435,96,128,168,91,66,220,209,173,205,195	0,5246,7228,7969,10638,12750,18135,19577,20625,21837,23382,23918
chr3	148820415	148839315	ADGRL2_liver_10.9	10.9	-	148820415	148839315	0	10	639,63,128,168,91,66,220,209,173,206	0,2573,3281,5950,8062,13447,14889,15937,17149,18694
chr3	148815727	148836562	ADGRL2_liver_10.10	33.7	-	148815727	148836562	0	8	2201,63,128,168,91,66,220,210	0,7261,7969,10638,12750,18135,19577,20625
chr3	148850835	148986863	ADGRL2_liver_10.11	8.4	-	148850835	148986863	0	7	186,103,95,800,213,172,97	0,1060,1732,7898,39577,103728,135931
chr3	148888747	148990649	ADGRL2_liver_10.12	5.3	-	148888747	148990649	0	4	13,213,172,209	0,1665,65816,101693
chr3	148890410	148988496	ADGRL2_liver_10.13	22	-	148890410	148988496	0	3	215,172,160	0,64153,97926
chr3	148860428	148865711	ADGRL2_liver_10.14	6.8	-	148860428	148865711	0	2	13,111	0,5172
chr3	148815458	148990004	ADGRL2_liver_23.4	204.5	-	148815458	148990004	0	20	2470,96,128,168,91,66,220,209,173,205,125,183,185,103,293,800,109,213,172,121	0,7497,8238,10907,13019,18404,19846,20894,22106,23651,24187,31391,35378,36437,37109,43275,50142,74954,139105,174425
chr3	148815458	148839771	ADGRL2_liver_23.7	63.9	-	148815458	148839771	0	12	2470,81,96,128,168,91,66,220,209,173,205,126	0,5515,7497,8238,10907,13019,18404,19846,20894,22106,23651,24187
chr3	148815458	148849807	ADGRL2_liver_23.6	8.3	-	148815458	148849807	0	14	2470,52,96,128,168,91,66,220,209,173,205,125,183,41	0,5515,7497,8238,10907,13019,18404,19846,20894,22106,23651,24187,31391,34308
chr3	148815458	148989646	ADGRL2_liver_23.1	249.4	-	148815458	148989646	0	21	2470,96,128,168,91,66,220,209,173,205,125,183,38,185,103,293,800,109,213,172,1056	0,7497,8238,10907,13019,18404,19846,20894,22106,23651,24187,31391,34308,35378,36437,37109,43275,50142,74954,139105,173132
chr3	148815458	148988459	ADGRL2_liver_23.2_(mo)	11.6	-	148815458	148988459	0	21	2470,96,128,168,91,66,220,209,173,205,125,183,185,103,95,800,109,104,213,172,123	0,7497,8238,10907,13019,18404,19846,20894,22106,23651,24187,31391,35378,36437,37109,43275,50142,73198,74954,139105,172878
chr3	148815458	148990689	ADGRL2_liver_23.3	355.4	-	148815458	148990689	0	20	2470,96,128,168,91,66,220,209,173,205,125,183,185,103,293,800,109,213,172,249	0,7497,8238,10907,13019,18404,19846,20894,22106,23651,24187,31391,35378,36437,37109,43275,50142,74954,139105,174982
chr3	148815458	148890627	ADGRL2_liver_23.5	31	-	148815458	148890627	0	18	2470,96,128,168,91,66,220,209,173,205,125,183,185,103,95,800,109,215	0,7497,8238,10907,13019,18404,19846,20894,22106,23651,24187,31391,35378,36437,37109,43275,50142,74954
chr3	148815458	148839315	ADGRL2_liver_23.8	16.7	-	148815458	148839315	0	11	2470,52,96,128,168,91,66,220,209,173,206	0,5515,7497,8238,10907,13019,18404,19846,20894,22106,23651
chr3	148815458	148835525	ADGRL2_liver_23.9	59.3	-	148815458	148835525	0	8	2470,52,96,128,168,91,66,221	0,5515,7497,8238,10907,13019,18404,19846
chr3	148815465	148989996	ADGRL2_liver_24.6	167.6	-	148815465	148989996	0	20	2463,96,128,168,91,66,220,209,173,205,125,183,185,103,293,800,109,213,172,113	0,7490,8231,10900,13012,18397,19839,20887,22099,23644,24180,31384,35371,36430,37102,43268,50135,74947,139098,174418
chr3	148815465	148839771	ADGRL2_liver_24.10	35.4	-	148815465	148839771	0	12	2463,81,96,128,168,91,66,220,209,173,205,126	0,5508,7490,8231,10900,13012,18397,19839,20887,22099,23644,24180
chr3	148815465	148989557	ADGRL2_liver_24.3	233.2	-	148815465	148989557	0	21	2463,96,128,168,91,66,220,209,173,205,125,183,38,185,103,293,800,109,213,172,967	0,7490,8231,10900,13012,18397,19839,20887,22099,23644,24180,31384,34301,35371,36430,37102,43268,50135,74947,139098,173125
chr3	148815465	148990866	ADGRL2_liver_24.5	370.2	-	148815465	148990866	0	20	2463,96,128,168,91,66,220,209,173,205,125,183,185,103,293,800,109,213,172,426	0,7490,8231,10900,13012,18397,19839,20887,22099,23644,24180,31384,35371,36430,37102,43268,50135,74947,139098,174975
chr3	148815465	148986853	ADGRL2_liver_24.1_(mo)	24	-	148815465	148986853	0	23	2463,81,96,128,168,91,66,220,209,173,205,125,183,38,185,103,293,800,109,104,213,172,87	0,5508,7490,8231,10900,13012,18397,19839,20887,22099,23644,24180,31384,34301,35371,36430,37102,43268,50135,73191,74947,139098,171301
chr3	148815465	148990866	ADGRL2_liver_24.2	22.4	-	148815465	148990866	0	22	2463,81,96,128,168,91,66,220,209,173,205,125,183,38,185,103,293,800,109,213,172,757	0,5508,7490,8231,10900,13012,18397,19839,20887,22099,23644,24180,31384,34301,35371,36430,37102,43268,50135,74947,139098,174644
chr3	148815465	148890627	ADGRL2_liver_24.4	9.4	-	148815465	148890627	0	21	2463,52,96,128,168,91,66,220,209,173,205,125,183,38,185,103,293,800,14,109,215	0,5508,7490,8231,10900,13012,18397,19839,20887,22099,23644,24180,31384,34301,35371,36430,37102,43268,44962,50135,74947
chr3	148815465	148890627	ADGRL2_liver_24.7	5.5	-	148815465	148890627	0	20	2463,52,96,128,168,91,66,220,209,173,205,125,183,38,185,103,293,800,109,215	0,5508,7490,8231,10900,13012,18397,19839,20887,22099,23644,24180,31384,34301,35371,36430,37102,43268,50135,74947
chr3	148815465	148865711	ADGRL2_liver_24.8	25.9	-	148815465	148865711	0	18	2463,96,128,168,91,66,220,209,173,205,125,183,38,185,103,95,800,111	0,7490,8231,10900,13012,18397,19839,20887,22099,23644,24180,31384,34301,35371,36430,37102,43268,50135
chr3	148815465	148851023	ADGRL2_liver_24.9	14.7	-	148815465	148851023	0	15	2463,52,96,128,168,91,66,220,209,173,205,125,183,38,187	0,5508,7490,8231,10900,13012,18397,19839,20887,22099,23644,24180,31384,34301,35371
chr3	148815465	148839315	ADGRL2_liver_24.11	12.2	-	148815465	148839315	0	10	2463,2078,128,168,91,66,220,209,173,206	0,5508,8231,10900,13012,18397,19839,20887,22099,23644
chr3	148815465	148836562	ADGRL2_liver_24.12	41	-	148815465	148836562	0	9	2463,52,96,128,168,91,66,220,210	0,5508,7490,8231,10900,13012,18397,19839,20887
chr3	148815465	148836562	ADGRL2_liver_24.13	3.7	-	148815465	148836562	0	9	2463,435,96,128,168,91,66,220,210	0,5508,7490,8231,10900,13012,18397,19839,20887
chr3	148815465	148835525	ADGRL2_liver_24.14	20.5	-	148815465	148835525	0	7	2463,63,128,168,91,66,221	0,7523,8231,10900,13012,18397,19839
chr3	148836204	148849829	ADGRL2_liver_24.15	6.3	-	148836204	148849829	0	5	357,173,205,183,63	0,1360,2905,10645,13562
chr3	148815465	148823940	ADGRL2_liver_24.16	4.4	-	148815465	148823940	0	4	2463,52,63,244	0,5508,7523,8231
chr3	148954561	148989996	ADGRL2_liver_24.17	3.6	-	148954561	148989996	0	3	174,345,113	0,34029,35322
chr3	148815500	148990013	ADGRL2_liver_9.3	251.4	-	148815500	148990013	0	20	2428,96,128,168,91,66,220,209,173,205,125,183,185,103,293,800,109,213,172,1423	0,7455,8196,10865,12977,18362,19804,20852,22064,23609,24145,31349,35336,36395,37067,43233,50100,74912,139063,173090
chr3	148815500	148990964	ADGRL2_liver_9.2	480.8	-	148815500	148990964	0	20	2428,96,128,168,91,66,220,209,173,205,125,183,185,103,293,800,109,213,172,524	0,7455,8196,10865,12977,18362,19804,20852,22064,23609,24145,31349,35336,36395,37067,43233,50100,74912,139063,174940
chr3	148815500	148835525	ADGRL2_liver_9.6	47.7	-	148815500	148835525	0	8	2428,52,96,128,168,91,66,221	0,5473,7455,8196,10865,12977,18362,19804
chr3	148815500	148990013	ADGRL2_liver_9.1	139.5	-	148815500	148990013	0	21	2428,96,128,168,91,66,220,209,173,205,125,183,38,185,103,293,800,109,213,172,130	0,7455,8196,10865,12977,18362,19804,20852,22064,23609,24145,31349,34266,35336,36395,37067,43233,50100,74912,139063,174383
chr3	148815500	148890627	ADGRL2_liver_9.4	42.3	-	148815500	148890627	0	20	2428,81,96,128,168,91,66,220,209,173,205,125,183,38,185,103,293,800,109,215	0,5473,7455,8196,10865,12977,18362,19804,20852,22064,23609,24145,31349,34266,35336,36395,37067,43233,50100,74912
chr3	148815500	148847173	ADGRL2_liver_9.5	4	-	148815500	148847173	0	11	2428,2078,128,168,91,66,220,209,173,205,324	0,5473,8196,10865,12977,18362,19804,20852,22064,23609,31349
chr3	148833615	148847173	ADGRL2_liver_9.7	5.2	-	148833615	148847173	0	6	313,220,209,173,205,324	0,1689,2737,3949,5494,13234
chr3	148852566	148990013	ADGRL2_liver_9.8	6.6	-	148852566	148990013	0	6	96,800,119,213,172,1423	0,6167,12879,37846,101997,136024
chr3	148852566	148865711	ADGRL2_liver_9.9	5.8	-	148852566	148865711	0	4	294,800,14,111	0,6167,7861,13034
chr3	148890409	148986915	ADGRL2_liver_9.10	13.1	-	148890409	148986915	0	3	216,172,149	0,64154,96357
chr3	148910024	148990013	ADGRL2_liver_9.11	3.7	-	148910024	148990013	0	3	64,172,1423	0,44539,78566
chr5	81020489	81802629	ADGRL3_islets_1.1	389.1	+	81020489	81802629	0	26	856,30,65,208,203,213,109,14,800,80,302,103,185,38,183,122,208,176,209,220,66,91,168,125,96,8365	0,47202,177077,289382,309268,367286,444706,489235,491495,540374,625921,628140,639773,642897,668020,669076,673004,673962,703573,706180,718538,720566,740138,745649,751095,773775
chr5	81020489	81802629	ADGRL3_islets_1.2	32.8	+	81020489	81802629	0	25	856,30,65,208,203,213,109,800,80,302,103,185,38,183,122,208,176,209,220,66,91,168,125,96,8365	0,47202,177077,289382,309268,367286,444706,491495,540374,625921,628140,639773,642897,668020,669076,673004,673962,703573,706180,718538,720566,740138,745649,751095,773775
chr5	81089029	81802629	ADGRL3_islets_1.3	15.4	+	81089029	81802629	0	24	1683,65,208,203,213,109,800,80,302,103,185,38,183,122,208,176,209,220,66,91,168,125,96,8365	0,108537,220842,240728,298746,376166,422955,471834,557381,559600,571233,574357,599480,600536,604464,605422,635033,637640,649998,652026,671598,677109,682555,705235
chr5	81020489	81802629	ADGRL3_islets_1.4	224.9	+	81020489	81802629	0	23	856,65,208,213,109,800,80,302,103,185,38,183,122,208,176,209,220,66,91,168,125,96,8365	0,177077,289382,367286,444706,491495,540374,625921,628140,639773,642897,668020,669076,673004,673962,703573,706180,718538,720566,740138,745649,751095,773775
chr5	81020489	81802629	ADGRL3_islets_1.5	144.3	+	81020489	81802629	0	23	856,30,65,208,213,109,800,80,302,103,185,183,122,208,176,209,220,66,91,168,125,96,8365	0,47202,177077,289382,367286,444706,491495,540374,625921,628140,639773,668020,669076,673004,673962,703573,706180,718538,720566,740138,745649,751095,773775
chr5	81309869	81826149	ADGRL3_islets_1.6	77.9	+	81309869	81826149	0	22	210,203,213,109,800,80,302,103,185,38,183,122,208,176,209,220,66,91,168,125,96,1233	0,19888,77906,155326,202115,250994,336541,338760,350393,353517,378640,379696,383624,384582,414193,416800,429158,431186,450758,456269,461715,515047
chr5	81020489	81071577	ADGRL3_islets_1.7	20.9	+	81020489	81071577	0	3	856,30,791	0,47202,50297
chr5	81765919	81782241	ADGRL3_islets_1.8	9.4	+	81765919	81782241	0	3	344,96,22	0,5665,16300
chr5	81071628	81141472	ADGRL3_islets_1.9	29.2	+	81071628	81141472	0	2	1666,306	0,69538
chr5	81104665	81108829	ADGRL3_islets_1.10	43.9	+	81104665	81108829	0	2	2504,229	0,3935
chr5	81071628	81091499	ADGRL3_islets_1.11	12.2	+	81071628	81091499	0	2	1378,897	0,18974
chr5	81019926	81802192	ADGRL3_islets_2.1	266.3	+	81019926	81802192	0	25	1419,30,65,208,203,213,109,800,80,302,103,185,38,183,122,208,176,209,220,66,91,168,125,96,7928	0,47765,177640,289945,309831,367849,445269,492058,540937,626484,628703,640336,643460,668583,669639,673567,674525,704136,706743,719101,721129,740701,746212,751658,774338
chr5	81019926	81802192	ADGRL3_islets_2.2	289.4	+	81019926	81802192	0	24	1419,65,208,213,109,14,800,80,302,103,185,38,183,122,208,176,209,220,66,91,168,125,96,7928	0,177640,289945,367849,445269,489798,492058,540937,626484,628703,640336,643460,668583,669639,673567,674525,704136,706743,719101,721129,740701,746212,751658,774338
chr5	81019926	81802192	ADGRL3_islets_2.3	9.9	+	81019926	81802192	0	24	1889,30,65,208,203,213,109,800,80,302,103,185,183,122,208,176,209,220,66,91,168,125,96,7928	0,47765,177640,289945,309831,367849,445269,492058,540937,626484,628703,640336,668583,669639,673567,674525,704136,706743,719101,721129,740701,746212,751658,774338
chr5	81019926	81802192	ADGRL3_islets_2.4	3.6	+	81019926	81802192	0	24	1419,30,65,208,203,213,109,800,80,302,103,185,183,122,208,176,209,220,66,91,168,125,96,7928	0,47765,177640,289945,309831,367849,445269,492058,540937,626484,628703,640336,668583,669639,673567,674525,704136,706743,719101,721129,740701,746212,751658,774338
chr5	81309869	81802192	ADGRL3_islets_2.5	50.5	+	81309869	81802192	0	21	210,203,213,109,800,80,302,103,185,183,122,208,176,209,220,66,91,168,125,96,7928	0,19888,77906,155326,202115,250994,336541,338760,350393,378640,379696,383624,384582,414193,416800,429158,431186,450758,456269,461715,484395
chr5	81511981	81827742	ADGRL3_islets_2.6	98.2	+	81511981	81827742	0	17	803,80,302,103,185,183,122,208,176,209,220,66,91,168,125,96,2826	0,48882,134429,136648,148281,176528,177584,181512,182470,212081,214688,227046,229074,248646,254157,259603,312935
chr5	81646404	81802192	ADGRL3_islets_2.7	11.9	+	81646404	81802192	0	16	308,103,185,183,122,208,176,209,220,66,91,168,125,96,51,7928	0,2225,13858,42105,43161,47089,48047,77658,80265,92623,94651,114223,119734,125180,145957,147860
chr5	81019926	81648798	ADGRL3_islets_2.8	3.3	+	81019926	81648798	0	10	2256,30,65,208,213,109,800,80,302,169	0,47765,177640,289945,367849,445269,492058,540937,626484,628703
chr5	81646404	81694690	ADGRL3_islets_2.9	142.4	+	81646404	81694690	0	7	308,103,185,183,122,208,239	0,2225,13858,42105,43161,47089,48047
chr5	81019926	81512785	ADGRL3_islets_2.10	6.7	+	81019926	81512785	0	7	1419,30,65,208,213,109,801	0,47765,177640,289945,367849,445269,492058
chr5	81019926	81502176	ADGRL3_islets_2.11	4.8	+	81019926	81502176	0	7	2256,30,65,208,213,109,47	0,47765,177640,289945,367849,445269,482203
chr5	81029571	81420003	ADGRL3_islets_2.12	15.6	+	81029571	81420003	0	6	784,30,65,208,213,152	0,38120,167995,280300,358204,390280
chr5	81758008	81802192	ADGRL3_islets_2.13	1.6	+	81758008	81802192	0	6	4,168,125,96,38,7928	0,2619,8130,13576,16385,36256
chr5	81067687	81337471	ADGRL3_islets_2.14	11.8	+	81067687	81337471	0	5	34,65,208,203,264	0,129879,242184,262070,269520
chr5	81067687	81346196	ADGRL3_islets_2.15	16.3	+	81067687	81346196	0	5	34,65,208,203,293	0,129879,242184,262070,278216
chr5	81760624	81802192	ADGRL3_islets_2.16	5.1	+	81760624	81802192	0	5	171,125,96,128,7928	0,5514,10960,26812,33640
chr5	81067687	81328000	ADGRL3_islets_2.17	9.8	+	81067687	81328000	0	4	34,65,208,95	0,129879,242184,260218
chr5	81766136	81802192	ADGRL3_islets_2.18	2.9	+	81766136	81802192	0	4	127,96,38,7928	0,5448,8257,28128
chr5	81019926	81108737	ADGRL3_islets_2.19	4	+	81019926	81108737	0	4	1419,30,52,137	0,47765,85301,88674
chr5	81019926	81106006	ADGRL3_islets_2.20	10.5	+	81019926	81106006	0	3	1419,30,779	0,47765,85301
chr5	81690962	81694690	ADGRL3_islets_2.21	7.1	+	81690962	81694690	0	3	32,208,239	0,2531,3489
chr5	81758008	81766458	ADGRL3_islets_2.22	6.9	+	81758008	81766458	0	3	4,168,320	0,2619,8130
chr5	81019926	81090863	ADGRL3_islets_2.23	5	+	81019926	81090863	0	3	1419,30,261	0,47765,70676
chr5	81693492	81694690	ADGRL3_islets_2.24	6.9	+	81693492	81694690	0	2	209,236	0,962
chr5	81663384	81686685	ADGRL3_islets_2.25	9.3	+	81663384	81686685	0	2	40,22	0,23279
chr5	81019954	81802184	ADGRL3_islets_3.5	346.2	+	81019954	81802184	0	25	1391,30,65,208,203,213,109,800,80,302,103,185,38,183,122,208,176,209,220,66,91,168,125,96,7920	0,47737,177612,289917,309803,367821,445241,492030,540909,626456,628675,640308,643432,668555,669611,673539,674497,704108,706715,719073,721101,740673,746184,751630,774310
chr5	81019954	81071391	ADGRL3_islets_3.27	12.3	+	81019954	81071391	0	3	1391,30,605	0,47737,50832
chr5	81019954	81802184	ADGRL3_islets_3.7	199.3	+	81019954	81802184	0	24	1391,65,208,213,109,14,800,80,302,103,185,38,183,122,208,176,209,220,66,91,168,125,96,7920	0,177612,289917,367821,445241,489770,492030,540909,626456,628675,640308,643432,668555,669611,673539,674497,704108,706715,719073,721101,740673,746184,751630,774310
chr5	81646402	81694811	ADGRL3_islets_3.19	93.7	+	81646402	81694811	0	7	310,103,185,183,122,208,360	0,2227,13860,42107,43163,47091,48049
chr5	81760604	81802184	ADGRL3_islets_3.23	4.1	+	81760604	81802184	0	5	191,125,96,128,7920	0,5534,10980,26832,33660
chr5	81019954	81090902	ADGRL3_islets_3.30	5.2	+	81019954	81090902	0	3	1391,30,300	0,47737,70648
chr5	81019954	81802184	ADGRL3_islets_3.1	8	+	81019954	81802184	0	27	1391,30,110,65,208,203,213,109,14,800,80,302,103,185,38,183,122,208,176,209,220,66,91,168,125,96,7920	0,47737,154675,177612,289917,309803,367821,445241,489770,492030,540909,626456,628675,640308,643432,668555,669611,673539,674497,704108,706715,719073,721101,740673,746184,751630,774310
chr5	81019954	81802184	ADGRL3_islets_3.2	3.5	+	81019954	81802184	0	27	1391,30,52,65,208,203,213,109,14,800,80,302,103,185,38,183,122,208,176,209,220,66,91,168,125,96,7920	0,47737,85273,177612,289917,309803,367821,445241,489770,492030,540909,626456,628675,640308,643432,668555,669611,673539,674497,704108,706715,719073,721101,740673,746184,751630,774310
chr5	81019954	81827937	ADGRL3_islets_3.3	9.8	+	81019954	81827937	0	26	1861,30,65,208,203,213,109,14,800,80,302,103,185,38,183,122,208,176,209,220,66,91,168,125,96,3021	0,47737,177612,289917,309803,367821,445241,489770,492030,540909,626456,628675,640308,643432,668555,669611,673539,674497,704108,706715,719073,721101,740673,746184,751630,804962
chr5	81019954	81827937	ADGRL3_islets_3.4	7.3	+	81019954	81827937	0	26	2228,30,65,208,203,213,109,14,800,80,302,103,185,38,183,122,208,176,209,220,66,91,168,125,96,3021	0,47737,177612,289917,309803,367821,445241,489770,492030,540909,626456,628675,640308,643432,668555,669611,673539,674497,704108,706715,719073,721101,740673,746184,751630,804962
chr5	81019954	81802184	ADGRL3_islets_3.6	3.7	+	81019954	81802184	0	25	1391,30,65,208,213,109,14,800,80,302,103,185,38,183,122,208,176,209,220,66,91,168,125,96,7920	0,47737,177612,289917,367821,445241,489770,492030,540909,626456,628675,640308,643432,668555,669611,673539,674497,704108,706715,719073,721101,740673,746184,751630,774310
chr5	81197564	81827937	ADGRL3_islets_3.8	26.7	+	81197564	81827937	0	22	67,208,213,109,800,80,302,103,185,38,183,122,208,176,209,220,66,91,168,125,96,3021	0,112307,190211,267631,314420,363299,448846,451065,462698,465822,490945,492001,495929,496887,526498,529105,541463,543491,563063,568574,574020,627352
chr5	81329756	81802184	ADGRL3_islets_3.9	16.9	+	81329756	81802184	0	22	204,213,109,14,800,80,302,103,185,38,183,122,208,176,209,220,66,91,168,125,96,7920	0,58019,135439,179968,182228,231107,316654,318873,330506,333630,358753,359809,363737,364695,394306,396913,409271,411299,430871,436382,441828,464508
chr5	81465191	81827937	ADGRL3_islets_3.10	88.7	+	81465191	81827937	0	19	113,14,800,80,302,103,185,183,122,208,176,209,220,66,91,168,125,96,3021	0,44533,46793,95672,181219,183438,195071,223318,224374,228302,229260,258871,261478,273836,275864,295436,300947,306393,359725
chr5	81646402	81802184	ADGRL3_islets_3.11	17.4	+	81646402	81802184	0	15	310,103,185,183,122,208,176,209,220,66,91,168,125,96,7920	0,2227,13860,42107,43163,47091,48049,77660,80267,92625,94653,114225,119736,125182,147862
chr5	81067689	81694811	ADGRL3_islets_3.12_(mo)	10.2	+	81067689	81694811	0	15	32,65,208,203,109,800,80,302,103,185,38,183,122,208,360	0,129877,242182,262068,397506,444295,493174,578721,580940,592573,595697,620820,621876,625804,626762
chr5	81197564	81694811	ADGRL3_islets_3.13	31.9	+	81197564	81694811	0	13	67,208,109,800,80,302,103,185,38,183,122,208,360	0,112307,267631,314420,363299,448846,451065,462698,465822,490945,492001,495929,496887
chr5	81694067	81802184	ADGRL3_islets_3.14	4.9	+	81694067	81802184	0	10	560,209,220,66,91,168,125,96,51,7920	0,29995,32602,44960,46988,66560,72071,77517,98294,100197
chr5	81723975	81787758	ADGRL3_islets_3.15	7.4	+	81723975	81787758	0	9	296,220,66,91,26,168,125,96,322	0,2694,15052,17080,34011,36652,42163,47609,63461
chr5	81723975	81802184	ADGRL3_islets_3.16	4.3	+	81723975	81802184	0	9	296,220,66,91,26,168,125,96,7940	0,2694,15052,17080,34011,36652,42163,47609,70269
chr5	81723975	81773412	ADGRL3_islets_3.17	12.3	+	81723975	81773412	0	8	296,220,66,91,26,168,125,1828	0,2694,15052,17080,34011,36652,42163,47609
chr5	81509632	81663637	ADGRL3_islets_3.18	10.9	+	81509632	81663637	0	8	106,800,80,116,306,103,185,251	0,2352,51231,78924,136778,138997,150630,153754
chr5	81509632	81648733	ADGRL3_islets_3.20	10.6	+	81509632	81648733	0	6	106,800,80,116,302,104	0,2352,51231,78924,136778,138997
chr5	81740586	81827937	ADGRL3_islets_3.21	1.1	+	81740586	81827937	0	6	560,26,168,125,96,3021	0,17400,20041,25552,30998,84330
chr5	81757900	81782398	ADGRL3_islets_3.22	7.6	+	81757900	81782398	0	5	112,168,125,96,179	0,2727,8238,13684,24319
chr5	81105042	81388433	ADGRL3_islets_3.24	9.4	+	81105042	81388433	0	4	237,65,208,658	0,92524,204829,282733
chr5	81760604	81774395	ADGRL3_islets_3.25	6	+	81760604	81774395	0	4	191,125,96,2	0,5534,10980,13789
chr5	81197564	81337368	ADGRL3_islets_3.26	7.9	+	81197564	81337368	0	4	67,208,203,161	0,112307,132193,139643
chr5	81689187	81694811	ADGRL3_islets_3.28	8.7	+	81689187	81694811	0	3	500,208,357	0,4306,5267
chr5	81019954	81173505	ADGRL3_islets_3.29	5.8	+	81019954	81173505	0	3	1391,30,70	0,47737,153481
chr5	81108583	81109738	ADGRL3_islets_3.31	9	+	81108583	81109738	0	2	185,61	0,1094
chr5	81690885	81693926	ADGRL3_islets_3.32	6.4	+	81690885	81693926	0	2	109,433	0,2608
chr5	81019954	81173505	ADGRL3_islets_3.33	2.6	+	81019954	81173505	0	2	1391,70	0,153481
chr3	151409706	151500514	ADGRL4_fat_2.7	1.8	+	151409706	151500514	0	3	9,46,185	0,90473,90623
chr3	151437869	151545079	ADGRL4_liver_24.1	629.4	+	151437869	151545079	0	16	135,149,149,149,70,179,183,116,202,176,203,220,66,91,168,1845	0,1369,54408,59958,60481,62177,62460,63856,69480,71334,72717,79528,79872,103092,104812,105365
chr3	151437869	151545079	ADGRL4_liver_24.2	292.2	+	151437869	151545079	0	15	135,149,149,70,179,183,116,202,176,203,220,66,91,168,1845	0,1369,59958,60481,62177,62460,63856,69480,71334,72717,79528,79872,103092,104812,105365
chr3	151437877	151545070	ADGRL4_liver_23.1	598.2	+	151437877	151545070	0	16	127,149,149,149,70,179,183,116,202,176,203,220,66,91,168,1836	0,1361,54400,59950,60473,62169,62452,63848,69472,71326,72709,79520,79864,103084,104804,105357
chr3	151437877	151545070	ADGRL4_liver_23.2	341.4	+	151437877	151545070	0	15	127,149,149,70,179,183,116,202,176,203,220,66,91,168,1836	0,1361,59950,60473,62169,62452,63848,69472,71326,72709,79520,79864,103084,104804,105357
chr3	151437885	151545178	ADGRL4_islets_2.1	699.4	+	151437885	151545178	0	16	119,149,149,149,70,179,183,116,202,176,203,220,66,91,168,1944	0,1353,54392,59942,60465,62161,62444,63840,69464,71318,72701,79512,79856,103076,104796,105349
chr3	151437885	151545178	ADGRL4_islets_2.2	273.4	+	151437885	151545178	0	15	119,149,149,70,179,183,116,202,176,203,220,66,91,168,1944	0,1353,59942,60465,62161,62444,63840,69464,71318,72701,79512,79856,103076,104796,105349
chr3	151438377	151545082	ADGRL4_fat_1.3	20.2	+	151438377	151545082	0	15	26,149,149,70,179,183,116,202,176,203,220,66,91,168,1848	0,861,59450,59973,61669,61952,63348,68972,70826,72209,79020,79364,102584,104304,104857
chr3	151438616	151545070	ADGRL4_liver_23.3	29.4	+	151438616	151545070	0	15	86,149,149,70,179,183,116,202,176,203,220,66,91,168,1836	0,622,59211,59734,61430,61713,63109,68733,70587,71970,78781,79125,102345,104065,104618
chr3	151439227	151494045	ADGRL4_fat_1.5	5.6	+	151439227	151494045	0	3	160,149,593	0,53050,54225
chr3	151439236	151545082	ADGRL4_fat_2.3	26.7	+	151439236	151545082	0	14	151,149,70,179,203,116,202,176,203,220,66,91,168,1848	0,58591,59114,60810,61073,62489,68113,69967,71350,78161,78505,101725,103445,103998
chr3	151492224	151500226	ADGRL4_fat_1.4	9.5	+	151492224	151500226	0	3	202,149,180	0,5603,7822
chr3	151492267	151517869	ADGRL4_islets_1.4	5.2	+	151492267	151517869	0	11	159,149,70,179,203,116,202,176,203,220,128	0,5560,6083,7779,8042,9458,15082,16936,18319,25130,25474
chr3	151492267	151509441	ADGRL4_islets_1.5	6.9	+	151492267	151509441	0	7	159,149,70,466,116,202,238	0,5560,6083,7779,9458,15082,16936
chr3	151437613	151545261	ADGRL4_liver_9.1	653.7	+	151437613	151545261	0	16	391,149,149,149,70,179,183,116,202,176,203,220,66,91,168,2027	0,1625,54664,60214,60737,62433,62716,64112,69736,71590,72973,79784,80128,103348,105068,105621
chr3	151437613	151545261	ADGRL4_liver_9.2	293.5	+	151437613	151545261	0	15	391,149,149,70,179,183,116,202,176,203,220,66,91,168,2027	0,1625,60214,60737,62433,62716,64112,69736,71590,72973,79784,80128,103348,105068,105621
chr3	151492272	151519368	ADGRL4_islets_3.5	7.8	+	151492272	151519368	0	11	154,149,70,179,203,116,202,176,203,220,1627	0,5555,6078,7774,8037,9453,15077,16931,18314,25125,25469
chr3	151492275	151545079	ADGRL4_liver_24.3	15.5	+	151492275	151545079	0	14	151,149,70,179,203,116,202,176,203,220,66,91,168,1845	0,5552,6075,7771,8034,9450,15074,16928,18311,25122,25466,48686,50406,50959
chr3	151492275	151522345	ADGRL4_liver_23.4	10.8	+	151492275	151522345	0	12	151,149,70,179,183,116,202,185,203,220,66,450	0,5552,6075,7771,8054,9450,15074,16928,18311,25122,25466,29620
chr3	151492275	151500226	ADGRL4_liver_24.9	2.9	+	151492275	151500226	0	4	151,149,69,180	0,5552,6076,7771
chr3	151497817	151541410	ADGRL4_islets_1.3	7.1	+	151497817	151541410	0	11	159,70,179,203,116,202,176,203,220,66,449	0,533,2229,2492,3908,9532,11386,12769,19580,19924,43144
chr3	151497822	151500226	ADGRL4_liver_24.10	5.4	+	151497822	151500226	0	3	154,69,180	0,529,2224
chr3	151497822	151501842	ADGRL4_liver_23.6	8.6	+	151497822	151501842	0	4	154,179,203,117	0,2224,2487,3903
chr3	151498328	151517910	ADGRL4_islets_2.3	4.3	+	151498328	151517910	0	9	92,179,203,116,202,185,203,220,169	0,1718,1981,3397,9021,10875,12258,19069,19413
chr3	151498348	151545079	ADGRL4_liver_24.4	25.5	+	151498348	151545079	0	12	72,179,203,116,202,176,203,220,66,91,168,1845	0,1698,1961,3377,9001,10855,12238,19049,19393,42613,44333,44886
chr3	151498348	151509380	ADGRL4_liver_9.4	2.3	+	151498348	151509380	0	6	72,179,203,116,202,177	0,1698,1961,3377,9001,10855
chr3	151498348	151500653	ADGRL4_liver_9.6	25.1	+	151498348	151500653	0	3	72,179,344	0,1698,1961
chr3	151437630	151545073	ADGRL4_islets_1.1	654.8	+	151437630	151545073	0	16	374,149,149,149,70,179,183,116,202,176,203,220,66,91,168,1839	0,1608,54647,60197,60720,62416,62699,64095,69719,71573,72956,79767,80111,103331,105051,105604
chr3	151437630	151545073	ADGRL4_islets_1.2	308	+	151437630	151545073	0	15	374,149,149,70,179,183,116,202,176,203,220,66,91,168,1839	0,1608,60197,60720,62416,62699,64095,69719,71573,72956,79767,80111,103331,105051,105604
chr3	151499992	151500521	ADGRL4_liver_10.3	12.9	+	151499992	151500521	0	2	233,212	0,317
chr3	151500014	151509380	ADGRL4_liver_9.5	6.6	+	151500014	151509380	0	5	211,203,116,202,177	0,295,1711,7335,9189
chr3	151500014	151522105	ADGRL4_liver_9.3	18.8	+	151500014	151522105	0	9	211,183,116,202,176,203,220,66,210	0,315,1711,7335,9189,10572,17383,17727,21881
chr3	151500308	151517809	ADGRL4_liver_24.5	2.8	+	151500308	151517809	0	7	204,116,193,176,203,220,68	0,1417,7050,8895,10278,17089,17433
chr3	151437774	151545082	ADGRL4_fat_3.1	525.5	+	151437774	151545082	0	16	230,149,149,149,70,179,183,116,202,176,203,220,66,91,168,1848	0,1464,54503,60053,60576,62272,62555,63951,69575,71429,72812,79623,79967,103187,104907,105460
chr3	151437774	151545082	ADGRL4_fat_3.2	474.5	+	151437774	151545082	0	15	230,149,149,70,179,183,116,202,176,203,220,66,91,168,1848	0,1464,60053,60576,62272,62555,63951,69575,71429,72812,79623,79967,103187,104907,105460
chr3	151501156	151517910	ADGRL4_islets_2.5	4.1	+	151501156	151517910	0	5	685,202,176,203,513	0,6193,8047,9430,16241
chr3	151501156	151510807	ADGRL4_islets_2.6	6.5	+	151501156	151510807	0	4	685,202,185,221	0,6193,8047,9430
chr3	151501712	151521910	ADGRL4_islets_3.6	2.9	+	151501712	151521910	0	7	129,202,176,203,220,66,15	0,5637,7491,8874,15685,16029,20183
chr3	151501724	151517809	ADGRL4_liver_24.8	5.9	+	151501724	151517809	0	6	117,193,176,203,220,68	0,5634,7479,8862,15673,16017
chr3	151504070	151517809	ADGRL4_liver_24.6	9.6	+	151504070	151517809	0	6	92,202,176,203,220,68	0,3279,5133,6516,13327,13671
chr3	151437797	151545073	ADGRL4_islets_3.1	684	+	151437797	151545073	0	16	207,149,149,149,70,179,183,116,202,176,203,220,66,91,168,1839	0,1441,54480,60030,60553,62249,62532,63928,69552,71406,72789,79600,79944,103164,104884,105437
chr3	151437797	151545073	ADGRL4_islets_3.2	11.7	+	151437797	151545073	0	16	207,149,149,70,179,183,116,202,176,203,220,66,91,168,868,907	0,1441,60030,60553,62249,62532,63928,69552,71406,72789,79600,79944,103164,104884,105437,106369
chr3	151437797	151545073	ADGRL4_islets_3.3	257.1	+	151437797	151545073	0	15	207,149,149,70,179,183,116,202,176,203,220,66,91,168,1839	0,1441,60030,60553,62249,62532,63928,69552,71406,72789,79600,79944,103164,104884,105437
chr3	151507266	151517809	ADGRL4_liver_23.5	11.6	+	151507266	151517809	0	5	285,185,203,220,68	0,1937,3320,10131,10475
chr3	151507344	151518100	ADGRL4_fat_2.4	9	+	151507344	151518100	0	5	207,185,203,220,359	0,1859,3242,10053,10397
chr3	151507344	151510790	ADGRL4_fat_2.5	14.3	+	151507344	151510790	0	3	207,185,204	0,1859,3242
chr3	151507345	151522164	ADGRL4_islets_2.4	12.3	+	151507345	151522164	0	6	206,176,203,220,66,269	0,1858,3241,10052,10396,14550
chr3	151507348	151522017	ADGRL4_liver_24.7	10.8	+	151507348	151522017	0	6	203,176,203,220,66,122	0,1855,3238,10049,10393,14547
chr3	151437797	151492847	ADGRL4_islets_3.7	2.5	+	151437797	151492847	0	2	1590,570	0,54480
chr3	151437797	151545073	ADGRL4_islets_3.4	34	+	151437797	151545073	0	14	1590,149,70,179,183,116,202,176,203,220,66,91,168,1839	0,60030,60553,62249,62532,63928,69552,71406,72789,79600,79944,103164,104884,105437
chr3	151517395	151523033	ADGRL4_islets_1.6	12.6	+	151517395	151523033	0	3	222,66,1138	0,346,4500
chr3	151437832	151545082	ADGRL4_fat_2.1	544.6	+	151437832	151545082	0	16	172,149,149,149,70,179,183,116,202,176,203,220,66,91,168,1848	0,1406,54445,59995,60518,62214,62497,63893,69517,71371,72754,79565,79909,103129,104849,105402
chr3	151437832	151545082	ADGRL4_fat_2.2	401.2	+	151437832	151545082	0	15	172,149,149,70,179,183,116,202,176,203,220,66,91,168,1848	0,1406,59995,60518,62214,62497,63893,69517,71371,72754,79565,79909,103129,104849,105402
chr3	151528787	151541410	ADGRL4_islets_1.7	5.4	+	151528787	151541410	0	2	85,449	0,12174
chr3	151535663	151545082	ADGRL4_fat_2.6	2.3	+	151535663	151545082	0	3	7,69,1848	0,7117,7571
chr3	151437840	151545082	ADGRL4_liver_10.1	682.9	+	151437840	151545082	0	16	164,149,149,149,70,179,183,116,202,176,203,220,66,91,168,1848	0,1398,54437,59987,60510,62206,62489,63885,69509,71363,72746,79557,79901,103121,104841,105394
chr3	151437840	151545082	ADGRL4_liver_10.2	304.2	+	151437840	151545082	0	15	164,149,149,70,179,183,116,202,176,203,220,66,91,168,1848	0,1398,59987,60510,62206,62489,63885,69509,71363,72746,79557,79901,103121,104841,105394
chr3	151437860	151545082	ADGRL4_fat_1.1	519.5	+	151437860	151545082	0	16	144,149,149,149,70,179,183,116,202,176,203,220,66,91,168,1848	0,1378,54417,59967,60490,62186,62469,63865,69489,71343,72726,79537,79881,103101,104821,105374
chr3	151437860	151545082	ADGRL4_fat_1.2	445.2	+	151437860	151545082	0	15	144,149,149,70,179,183,116,202,176,203,220,66,91,168,1848	0,1378,59967,60490,62186,62469,63865,69489,71343,72726,79537,79881,103101,104821,105374
